# Supplementary material for: Patient’s expectations and perceptions on quality of care; An evaluation using SERVQUAL gap in Kenya
Source: PLoS One. 2025 Mar 4;20(3):e0315910. doi: 10.1371/journal.pone.0315910 (PMC11878910; doi:10.1371/journal.pone.0315910)
Supplement: S1 Dataset — (XLSX) [file pone.0315910.s002.xlsx]

## Sheet: Sheet1
QUESNO	N1GENDER	PatientType	N2AGE	Age	N3HIGHES	N4YOUDOF	Income	N5FIRSTR	N6HOWYOU	N6BOTHER	RE1	RE2	RE3	RE4	YOUROTHE	AE1	AE2	AE3	AE4	INOTHERW	TE1	TE2	TE3	TE4	MAYBEOTH	ReE1	ReE2	ReE3	ReE4	Rtext	EmE1	EmE2	EmE3	EmE4	INOTHERW_A	RP1	RP2	RP3	RP4	YOUROTHE_A	AP1	AP2	AP3	AP4	INOTHERW_B	TP1	TP2	TP3	TP4
212	Female	Inpatient	26	Less than 30 years	Secondary		Non-formal employment	Yes	I was reffered from another faci		Very fast	Very fast	Fully	Fully		Fully	Fully	Fully	Fully		Fully	Fully	Fully	Fully		Fully	Fully	Fully	Fully		Fully	Fully	Fully	Fully		Slow	Very Slow	Neutral	Neutral		Somewhat	Neutral	Neutral	Somewhat		Neutral	Somewhat	Neutral	Neutral
377	Female	Inpatient	27	Less than 30 years	Certificate		Formal employment	Yes	I was reffered from another faci		Very fast	Very fast	Fully	Fully		Fully	Fully	Fully	Fully		Fully	Fully	Fully	Fully		Fully	Fully	Fully	Fully		Fully	Fully	Fully	Fully		Very Slow	Slow	Neutral	Neutral		Neutral	Neutral	Neutral	Not at all		Moderately	Moderately	Fully	Fully
1	Male	Inpatient	36	30 - 49 years	Certificate	business	Formal employment	Yes	I was reffered from another faci		Fast	Fast	Fully	Fully		Fully	Fully	Fully	Fully		Fully	Fully	Fully	Fully		Fully	Fully	Fully	Fully		Neutral	Neutral	Moderately	Moderately		Very Slow	Very Slow	Somewhat	Somewhat		Somewhat	Moderately	Moderately	Not at all		Somewhat	Moderately	Moderately	Not at all
77	Male	Inpatient	47	30 - 49 years	Undergraduate	accountant	Formal employment	Yes	I came on my own volition		Very fast	Fast	Fully	Fully	from nairobi hospital had high expectatio from knh	Fully	Fully	Fully	Fully		Moderately	Moderately	Fully	Fully		Fully	Fully	Fully	Moderately		Somewhat	Somewhat	Fully	Fully		Very Slow	Very Slow	Neutral	Fully		Not at all	Not at all	Somewhat	Neutral		Fully	Moderately	Fully	Moderately
87	Female	Inpatient	29	Less than 30 years	Secondary	businesslady	Non-formal employment	Yes	I was reffered from another faci		Fast	Very fast	Fully	Fully		Fully	Fully	Fully	Fully		Fully	Fully	Fully	Fully		Fully	Fully	Fully	Fully		Fully	Fully	Fully	Fully		Slow	Very Slow	Neutral	Neutral		Moderately	Somewhat	Neutral	Neutral		Fully	Not at all	Moderately	Fully
379	Female	Inpatient	23	Less than 30 years	Secondary	CASUAL	Non-formal employment	Yes	I was reffered from another faci		Very fast	Very fast	Fully	Fully		Fully	Fully	Fully	Fully		Fully	Fully	Fully	Fully		Fully	Fully	Fully	Fully		Fully	Fully	Fully	Fully		Very Slow	Slow	Neutral	Moderately		Neutral	Somewhat	Moderately	Somewhat		Fully	Moderately	Neutral	Fully
362	Female	Inpatient	25	Less than 30 years	Secondary		Non-formal employment	Yes	I was reffered from another faci		Very fast	Very fast	Fully	Fully		Fully	Fully	Fully	Fully		Fully	Fully	Fully	Fully		Fully	Fully	Fully	Fully		Fully	Fully	Fully	Fully		Very Slow	Slow	Moderately	Somewhat	THE NURSES RESPOND SLOWLY TO EMERGENCIES	Moderately	Not at all	Moderately	Somewhat		Fully	Somewhat	Fully	Fully
189	Male	Inpatient	41	30 - 49 years	Secondary		Non-formal employment	Yes	I was reffered from another faci		Medium	Fast	Fully	Fully		Fully	Fully	Fully	Fully		Fully	Fully	Fully	Fully		Moderately	Moderately	Fully	Fully		Fully	Fully	Fully	Fully		Slow	Very Slow	Neutral	Moderately		Neutral	Somewhat	Fully	Somewhat		Fully	Moderately	Fully	Fully
380	Female	Inpatient	32	30 - 49 years	Secondary	FARMER	Non-formal employment	Yes	I was reffered from another faci		Very fast	Very fast	Fully	Fully		Fully	Fully	Fully	Fully		Fully	Fully	Fully	Fully		Fully	Fully	Fully	Fully		Fully	Fully	Fully	Fully		Fast	Fast	Neutral	Moderately		Somewhat	Moderately	Moderately	Somewhat		Fully	Moderately	Moderately	Moderately
50	Male	Outpatient	40	30 - 49 years	Secondary	business	Formal employment	Yes	I came on my own volition		Fast	Fast	Fully	Fully		Fully	Neutral	Fully	Fully		Neutral	Neutral	Neutral	Neutral		Fully	Moderately	Fully	Fully		Moderately	Somewhat	Fully	Neutral		Very Slow	Very Slow	Neutral	Neutral		Neutral	Moderately	Fully	Somewhat		Fully		Fully	Fully
187	Male	Inpatient			Not studied	farmer	Formal employment	Yes	I was reffered from another faci		Fast	Fast	Fully	Fully		Fully	Neutral	Moderately	Moderately		Fully	Fully	Fully	Fully		Fully	Fully	Fully	Fully		Fully	Fully	Fully	Fully		Very Slow	Very Slow	Somewhat	Somewhat		Moderately	Somewhat	Moderately	Somewhat		Moderately	Fully	Moderately	Fully
327	Female	Outpatient	26	Less than 30 years	Secondary	HOUSEWIFE	Non-formal employment	No	I was reffered from another faci		Slow	Slow	Fully	Fully		Fully	Somewhat	Moderately	Fully		Moderately		Fully	Fully		Neutral	Neutral	Moderately	Moderately		Fully	Not at all	Neutral	Neutral		Fast	Medium	Fully	Fully		Fully	Neutral	Fully	Fully		Fully		Fully	Fully
181	Male	Inpatient	35	30 - 49 years	Secondary	farmer	Non-formal employment	No	I was reffered from another faci		Fast	Fast	Fully	Fully		Fully	Fully	Fully	Fully		Neutral	Neutral	Fully	Moderately		Fully	Fully	Fully	Fully		Moderately	Moderately	Fully	Moderately		Very Slow	Very Slow	Moderately	Neutral	not taken to xray after 3days	Moderately	Somewhat	Somewhat	Somewhat		Fully	Neutral	Fully	Fully
5	Female	Inpatient	35	30 - 49 years	Secondary		Non-formal employment	Yes	I was reffered from another faci		Fast	Fast	Fully	Fully		Fully	Fully	Fully	Fully		Fully	Fully	Fully	Fully		Fully	Fully	Fully	Fully		Fully	Moderately	Fully	Fully		Slow	Very Slow	Moderately	Moderately		Neutral	Somewhat	Moderately	Moderately		Fully	Somewhat	Moderately	Fully
142	Male	Inpatient	32	30 - 49 years	Certificate		Formal employment	No	I came on my own volition		Fast	Fast	Moderately	Fully		Fully	Moderately	Fully	Moderately		Fully		Fully	Moderately		Moderately	Moderately	Fully	Fully		Fully	Neutral	Fully	Fully		Very Slow	Very Slow	Somewhat	Neutral		Fully	Moderately	Fully	Fully		Fully	Fully	Fully	Fully
360	Female	Inpatient	28	Less than 30 years	Primary	HOUSEWIFE	Non-formal employment	Yes	I was reffered from another faci		Very fast	Very fast	Fully	Fully		Fully	Fully	Fully	Fully		Fully	Fully	Fully	Fully		Fully	Fully	Fully	Fully		Fully	Fully	Fully	Fully		Medium	Fast	Fully	Moderately		Fully	Somewhat	Somewhat	Moderately		Moderately	Neutral	Fully	Fully
96	Female	Outpatient	29	Less than 30 years	Not studied	business	Formal employment	No	I was reffered from another faci		Very Slow	Medium	Fully	Fully	good things	Fully	Neutral	Fully	Fully		Moderately	Neutral	Fully	Fully		Neutral	Moderately	Moderately	Moderately		Moderately	Moderately	Moderately	Moderately		Medium	Medium	Fully	Fully		Fully	Somewhat	Fully	Moderately		Fully		Fully	Fully
2	Female	Inpatient	33	30 - 49 years	Diplma	juakali	Formal employment	Yes	I came on my own volition		Fast	Very fast	Fully	Fully		Moderately	Fully	Fully	Fully		Neutral	Neutral	Neutral	Neutral		Fully	Fully	Fully	Moderately		Somewhat	Neutral	Fully	Fully		Very Slow	Very Slow	Somewhat	Somewhat		Somewhat	Moderately	Fully	Not at all		Fully	Fully	Fully	Fully
74	Male	Inpatient	21	Less than 30 years	Primary		Unemployment	Yes		brought unconcious	Fast	Fast	Fully	Fully		Fully	Fully	Fully	Fully		Fully	Fully	Fully	Fully		Fully	Fully	Fully	Fully		Fully	Moderately	Fully	Fully		Medium	Slow	Neutral	Neutral		Fully	Somewhat	Moderately	Fully		Moderately	Somewhat	Moderately	Fully
26	Male	Inpatient	24	Less than 30 years	Primary		Unemployment	Yes	I was reffered from another faci		Very fast	Medium	Fully	Fully		Fully	Fully	Fully	Fully		Fully	Fully	Fully	Fully		Fully	Fully	Fully	Fully		Fully	Fully	Fully	Fully		Medium	Slow	Neutral	Moderately		Moderately	Neutral	Moderately	Moderately		Fully	Somewhat	Fully	Fully
92	Female	Inpatient	24	Less than 30 years	Diplma	student	Formal employment	Yes	I came on my own volition		Fast	Very fast	Fully	Fully		Fully	Fully	Fully	Fully		Moderately	Neutral	Fully	Fully		Fully	Fully	Fully	Fully		Neutral	Neutral	Fully	Fully		Very Slow	Very Slow	Moderately	Fully	slow admission process	Fully	Somewhat	Fully	Somewhat		Fully	Neutral	Fully	Fully
88	Female	Inpatient	18	Less than 30 years	Secondary	hoteller	Non-formal employment	Yes	I was reffered from another faci		Very fast	Fast	Fully	Fully		Fully	Fully	Fully	Fully		Neutral	Neutral	Fully	Neutral		Neutral	Fully	Fully	Fully		Fully	Moderately	Fully	Fully		Slow	Slow	Fully	Fully		Neutral	Not at all	Fully	Not at all	avoid givig drug while pt not awake	Fully	Not at all	Moderately	Moderately
55	Female	Outpatient	56	50 years and above	Primary		Formal employment	Yes	I came on my own volition		Very fast	Very fast	Fully	Fully		Fully	Fully	Fully	Fully		Moderately		Fully	Fully		Fully	Fully	Fully	Fully		Somewhat	Somewhat	Fully	Fully		Very Slow	Very Slow	Fully	Somewhat		Not at all	Fully	Neutral	Not at all		Fully		Fully	Fully
43	Female	Outpatient	37	30 - 49 years	Secondary	casual	Formal employment	Yes	I was reffered from another faci		Medium	Fast	Neutral	Moderately		Fully	Fully	Fully	Neutral		Neutral		Neutral	Neutral		Fully	Fully	Fully	Fully		Neutral	Neutral	Moderately	Neutral		Very Slow	Very Slow	Fully	Fully		Fully	Fully	Fully	Neutral		Fully		Fully	Fully
54	Female	Outpatient	35	30 - 49 years	Secondary	casual	Formal employment	Yes	I was reffered from another faci		Very fast	Very fast	Fully	Fully	expect fast servive delivery	Fully	Fully	Fully	Fully		Fully		Moderately	Neutral		Moderately	Neutral	Moderately	Somewhat		Somewhat	Somewhat	Moderately	Fully		Very Slow	Very Slow	Not at all	Neutral	no proper medication yet	Not at all	Neutral	Moderately	Somewhat		Fully		Fully	Fully
172	Male	Inpatient	53	50 years and above	Primary	farmer	Non-formal employment	Yes	I was reffered from another faci		Very fast	Very fast	Fully	Fully	to be taken to scheduled theatre on the same date	Fully	Fully	Fully	Fully		Fully	Fully	Fully	Fully		Fully	Fully	Fully	Fully		Fully	Fully	Fully	Fully		Very Slow	Very Slow	Fully	Moderately	knh dont follow scheduled dates for theatre	Fully	Somewhat	Neutral	Fully		Fully	Neutral	Fully	Fully
354	Female	Inpatient	32	30 - 49 years	Secondary	BUSINESSLADY	Non-formal employment	Yes	I was reffered from another faci		Very fast	Very fast	Fully	Fully		Fully	Fully	Fully	Fully		Fully	Fully	Fully	Fully		Fully	Fully	Fully	Fully		Fully	Fully	Fully	Fully		Medium	Medium	Fully	Somewhat	LONG WAITING TIMES FOR CONSULTATION REVIEWS	Moderately	Somewhat	Neutral	Fully		Moderately	Somewhat	Fully	Fully
3	Male	Inpatient	49	30 - 49 years	Secondary	housewife	Non-formal employment	Yes	I was reffered from another faci		Fast	Fast	Fully	Fully		Fully	Fully	Fully	Fully		Moderately	Moderately	Fully	Fully		Fully	Fully	Fully	Fully		Neutral	Moderately	Fully	Moderately		Very Slow	Slow	Fully	Fully		Fully	Not at all	Fully	Somewhat		Fully	Neutral	Neutral	Fully
9	Male	Inpatient	27	Less than 30 years	Primary	casual woker	Unemployment	Yes	I came on my own volition		Fast	Fast	Fully	Fully		Fully	Fully	Fully	Fully		Fully	Fully	Fully	Fully		Fully	Fully	Fully	Fully	to swiftly respond to emergencies	Fully	Moderately	Fully	Fully		Fast	Medium	Neutral	Moderately		Fully	Somewhat	Somewhat	Fully		Fully	Somewhat	Neutral	Fully
177	Male	Inpatient	37	30 - 49 years	Primary	juakali	Non-formal employment	No	I was reffered from another faci		Fast	Fast	Fully	Fully		Fully	Fully	Fully	Fully		Fully	Fully	Fully	Fully		Fully	Fully	Fully	Fully		Fully	Fully	Fully	Fully		Slow	Slow	Moderately	Fully		Moderately	Not at all	Moderately	Moderately		Fully	Moderately	Moderately	Fully
45	Female	Outpatient	33	30 - 49 years	Certificate		Formal employment	Yes	I came on my own volition		Fast	Fast	Fully	Fully		Fully	Fully	Fully	Fully		Neutral		Fully	Neutral		Fully	Fully	Fully	Fully		Fully	Neutral	Fully	Moderately		Very Slow	Very Slow	Fully	Fully	many patients longer waiting time	Fully	Neutral	Fully	Fully		Fully		Fully	Neutral
37	Male	Outpatient	43	30 - 49 years	Undergraduate	physiotherapist	Formal employment	Yes	I was reffered from another faci		Fast	Fast	Fully	Fully		Fully	Fully	Fully	Fully		Neutral		Neutral	Fully		Fully	Fully	Fully	Fully		Fully	Fully	Fully	Fully		Medium	Slow	Somewhat	Not at all	doctor was late	Somewhat	Fully	Fully	Not at all		Fully		Fully	Fully
66	Female	Outpatient	63	50 years and above	Primary	farmer	Formal employment	Yes	I came on my own volition		Fast	Fast	Fully	Fully		Fully	Fully	Fully	Fully		Moderately		Moderately	Moderately		Moderately	Fully	Fully	Fully		Fully	Neutral	Fully	Moderately		Medium	Slow	Fully	Fully		Fully	Moderately	Fully	Moderately		Fully		Fully	Fully
250	Female	Outpatient	24	Less than 30 years	Primary		Non-formal employment	Yes	I was reffered from another faci		Very fast	Very fast	Fully	Fully		Fully	Fully	Fully	Fully		Fully		Fully	Fully		Fully	Fully	Fully	Fully		Fully	Fully	Fully	Fully		Fast	Fast	Fully	Fully		Fully	Fully	Fully	Fully		Fully		Fully	Fully
367	Female	Inpatient	31	30 - 49 years	Secondary	FARMER	Non-formal employment	Yes	I was reffered from another faci		Very fast	Very fast	Fully	Fully		Fully	Fully	Fully	Fully		Fully	Fully	Fully	Fully		Fully	Fully	Fully	Fully		Fully	Fully	Fully	Fully		Very Slow	Medium	Fully	Moderately		Fully	Somewhat	Fully	Fully		Fully	Somewhat	Fully	Fully
374	Female	Inpatient	36	30 - 49 years	Secondary	BUSINESSLADY	Non-formal employment	Yes	I was reffered from another faci		Very fast	Very fast	Fully	Fully	STAFF ESPECIALLY NURSES SHOULOD NOT BE NEGLIGENT	Fully	Fully	Fully	Fully		Fully	Fully	Fully	Fully		Fully	Fully	Fully	Fully		Fully	Fully	Fully	Fully		Medium	Slow	Moderately	Somewhat	AVOID DISCHARGING PATIENTS BEFORE THEY RECOVER	Fully	Not at all	Fully	Fully		Fully	Neutral	Fully	Fully
255	Female	Outpatient	54	50 years and above	Primary	FARMER	Unemployment	Yes	I was reffered from another faci		Fast	Fast	Moderately	Moderately		Moderately	Moderately	Moderately	Moderately		Moderately		Moderately	Moderately		Moderately	Moderately	Moderately	Moderately		Moderately	Moderately	Moderately	Moderately		Medium	Fast	Fully	Fully		Fully	Fully	Fully	Fully		Fully		Fully	Fully
295	Female	Outpatient	39	30 - 49 years	Primary	CASUAL WORKER	Unemployment	Yes	I was reffered from another faci		Fast	Fast	Moderately	Moderately		Moderately	Moderately	Moderately	Moderately		Neutral		Fully	Fully		Fully	Fully	Fully	Fully		Neutral	Neutral	Moderately	Neutral		Medium	Fast	Fully	Moderately		Fully	Moderately	Fully	Moderately		Fully		Fully	Fully
348	Female	Outpatient	39	30 - 49 years	Primary	FARMER	Unemployment	No	I was reffered from another faci		Slow	Slow	Fully	Fully		Fully	Fully	Fully	Fully		Fully		Fully	Fully		Fully	Fully	Fully	Fully		Fully	Fully	Fully	Fully		Medium	Medium	Fully	Fully		Fully	Neutral	Fully	Fully		Fully		Fully	Fully
241	Female	Outpatient	45	30 - 49 years	Secondary	BUSINESSLADY	Non-formal employment	No	I was reffered from another faci		Fast	Fast	Fully	Moderately		Fully	Moderately	Moderately	Moderately		Moderately		Moderately	Fully		Fully	Moderately	Moderately	Moderately		Neutral	Neutral	Fully	Moderately		Medium	Fast	Fully	Moderately		Fully	Moderately	Fully	Fully		Moderately		Moderately	Moderately
89	Male	Inpatient			Primary	hawker	Non-formal employment	Yes		unconcious on addmision	Very fast	Fast	Fully	Fully		Fully	Fully	Fully	Fully		Fully	Fully	Fully	Fully		Fully	Fully	Fully	Fully		Fully	Fully	Fully	Fully		Medium	Slow	Moderately	Fully		Moderately	Somewhat	Moderately	Moderately		Fully	Neutral	Moderately	Fully
153	Male	Outpatient	21	Less than 30 years	Primary		Unemployment	No	I was reffered from another faci		Fast	Very fast	Fully	Fully		Fully	Fully	Fully	Fully		Neutral		Neutral	Neutral		Fully	Fully	Fully	Fully		Moderately	Moderately	Fully	Neutral		Slow	Very Slow	Fully	Moderately		Fully	Fully	Fully	Fully		Fully		Fully	Fully
339	Female	Outpatient	23	Less than 30 years	Certificate	BUSINESSLADY	Formal employment	No	I was reffered from another faci		Very fast	Fast	Neutral	Fully		Fully	Fully	Fully	Moderately		Fully		Fully	Fully		Moderately	Moderately	Fully	Fully		Fully	Fully	Fully	Fully		Fast	Fast	Fully	Fully		Fully	Somewhat	Moderately	Moderately		Fully		Fully	Fully
294	Female	Outpatient	28	Less than 30 years	Diplma	ICT	Formal employment	Yes	I came on my own volition		Fast	Fast	Moderately	Moderately		Fully	Moderately	Fully	Moderately		Fully		Moderately	Fully		Fully	Moderately	Fully	Fully		Moderately	Moderately	Fully	Fully		Fast	Medium	Fully	Fully		Fully	Moderately	Fully	Fully		Fully		Fully	Fully
156	Female	Outpatient	63	50 years and above	Diplma		Formal employment	Yes	I was reffered from another faci		Very fast	Very fast	Fully	Fully		Fully	Fully	Fully	Fully		Fully		Fully	Fully		Fully	Fully	Fully	Fully		Neutral	Neutral	Moderately	Neutral		Very Slow	Very Slow	Fully	Moderately		Fully	Fully	Fully	Fully		Fully		Fully	Fully
179	Male	Inpatient	36	30 - 49 years	Primary	businessman	Non-formal employment	Yes	I was reffered from another faci		Very fast	Very fast	Fully	Fully	minimal surgery booking time	Fully	Fully	Fully	Fully		Fully	Fully	Fully	Fully		Fully	Fully	Fully	Fully		Fully	Fully	Fully	Fully		Slow	Slow	Fully	Fully	delayed	Fully	Not at all	Neutral	Fully		Fully	Neutral	Moderately	Neutral
225	Female	Outpatient	45	30 - 49 years	Primary	HOUSEWIFE	Non-formal employment	Yes	I came on my own volition		Very fast	Fast	Fully	Fully		Fully	Somewhat	Somewhat	Fully		Neutral	Neutral	Moderately	Moderately		Neutral	Fully	Fully	Fully		Neutral	Neutral	Moderately	Moderately		Medium	Slow	Fully	Fully		Fully	Fully	Fully	Fully		Fully		Fully	Fully
305	Female	Outpatient	35	30 - 49 years	Secondary		Non-formal employment	Yes	I was reffered from another faci		Very fast	Very fast	Fully	Fully		Fully	Fully	Fully	Fully		Fully		Fully	Fully		Fully	Fully	Fully	Fully		Fully	Fully	Fully	Fully		Medium	Slow	Fully	Moderately		Fully	Fully	Fully	Fully		Fully		Fully	Fully
29	Female	Inpatient	24	Less than 30 years	Secondary	housewife	Non-formal employment	Yes	I came on my own volition		Fast	Fast	Fully	Fully		Fully	Fully	Fully	Fully		Fully	Fully	Fully	Fully		Fully	Fully	Fully	Fully		Fully	Neutral	Fully	Fully		Medium	Slow	Neutral	Moderately		Fully	Neutral	Fully	Fully		Fully	Somewhat	Fully	Fully
338	Female	Outpatient	26	Less than 30 years	Undergraduate	ACCOUNTANT	Formal employment	No	I was reffered from another faci		Medium	Fast	Neutral	Neutral		Neutral	Neutral	Neutral	Moderately		Moderately		Moderately	Fully		Neutral	Neutral	Neutral	Neutral		Somewhat	Neutral	Moderately	Neutral		Fast	Very fast	Fully	Fully		Fully	Neutral	Fully	Moderately		Fully		Fully	Fully
62	Male	Outpatient	21	Less than 30 years	Undergraduate	student	Formal employment	Yes	I was reffered from another faci		Very fast	Very fast	Fully	Fully	diections to be provided	Fully	Fully	Fully	Fully		Fully	Fully	Fully	Fully		Fully	Fully	Fully	Fully		Fully	Fully	Fully	Fully		Slow	Very Slow	Moderately	Moderately		Moderately	Fully	Fully	Fully		Fully		Moderately	Fully
38	Female	Outpatient	47	30 - 49 years	Secondary	farmer	Formal employment	Yes	I was reffered from another faci		Very fast	Very fast	Fully	Fully		Fully	Fully	Fully	Fully		Fully	Fully	Fully	Fully		Fully	Fully	Fully	Fully		Fully	Fully	Fully	Fully		Medium	Very Slow	Fully	Fully		Fully	Fully	Fully	Fully		Fully		Fully	Fully
41	Male	Outpatient	36	30 - 49 years	Secondary	business	Formal employment	Yes	I was reffered from another faci		Very fast	Very fast	Fully	Fully	patient to be severed fully	Fully	Fully	Fully	Fully		Fully	Fully	Fully	Fully		Fully	Fully	Fully	Fully	staff to arrive early	Fully	Fully	Fully	Fully		Slow	Very Slow	Moderately	Moderately	no service protocal to patients	Fully	Fully	Fully	Fully		Fully		Fully	Fully
363	Female	Inpatient	42	30 - 49 years	Primary	FARMER	Unemployment	Yes	I was reffered from another faci		Very fast	Very fast	Fully	Fully		Fully	Fully	Fully	Fully		Fully	Fully	Fully	Fully		Fully	Fully	Fully	Fully		Fully	Fully	Fully	Fully		Slow	Medium	Fully	Fully	RESPONSE TO EMERGENCIES IS SLOW	Fully	Not at all	Moderately	Fully		Fully	Somewhat	Fully	Fully
311	Female	Outpatient	37	30 - 49 years	Secondary	CASUAL	Non-formal employment	Yes	I was reffered from another faci		Fast	Fast	Fully	Fully		Fully	Fully	Fully	Fully		Fully		Fully	Fully		Fully	Fully	Fully	Fully		Fully	Fully	Fully	Fully		Fast	Fast	Fully	Fully		Fully	Moderately	Fully	Fully		Fully		Fully	Fully
68	Female	Inpatient	51	50 years and above	Secondary	housewife	Non-formal employment	Yes	I came on my own volition		Very fast	Very fast	Fully	Fully		Fully	Moderately	Fully	Fully		Moderately	Moderately	Fully	Moderately		Fully	Fully	Fully	Fully		Fully	Moderately	Fully	Moderately		Very Slow	Very Slow	Moderately	Moderately		Fully	Neutral	Fully	Fully		Fully	Somewhat	Fully	Fully
141	Female	Inpatient	29	Less than 30 years	Primary		Non-formal employment	Yes	I came on my own volition		Fast	Fast	Fully	Fully		Fully	Fully	Fully	Fully		Fully		Fully	Moderately		Fully	Fully	Fully	Fully		Moderately	Moderately	Fully	Neutral		Very Slow	Very Slow	Fully	Fully		Fully	Somewhat	Fully	Moderately		Fully	Fully	Fully	Fully
94	Female	Inpatient	53	50 years and above	Secondary	2	Non-formal employment	Yes	I was reffered from another faci		Very fast	Very fast	Fully	Fully		Fully	Fully	Fully	Fully		Fully	Moderately	Fully	Fully	diebetic paties special diate provision	Fully	Fully	Fully	Fully		Fully	Fully	Fully	Fully	staff avoid beating patient	Medium	Very Slow	Fully	Fully		Fully	Fully	Fully	Fully		Moderately	Not at all	Moderately	Fully
63	Female	Outpatient	42	30 - 49 years	Secondary	business lady	Formal employment	Yes	I was reffered from another faci		Very fast	Very fast	Fully	Fully		Fully	Fully	Fully	Fully		Fully	Fully	Fully	Fully		Fully	Fully	Fully	Fully		Fully	Fully	Fully	Fully		Medium	Very Slow	Fully	Fully	patient files should be well placed to avoid lose	Fully	Moderately	Fully	Fully		Fully		Fully	Fully
58	Female	Outpatient	55	50 years and above	Diplma	shopkeeper	Formal employment	Yes	I was reffered from another faci		Very fast	Very fast	Fully	Fully	expected wornderful things	Fully	Fully	Fully	Fully		Fully	Fully	Fully	Fully		Fully	Fully	Fully	Fully		Fully	Fully	Fully	Fully		Very Slow	Slow	Neutral	Somewhat		Not at all	Moderately	Fully	Not at all		Fully		Fully	Fully
59	Female	Outpatient	29	Less than 30 years	Primary	marketing	Formal employment	Yes	I was reffered from another faci		Very fast	Very fast	Fully	Fully		Fully	Fully	Fully	Fully		Fully	Fully	Fully	Fully		Fully	Fully	Fully	Fully		Fully	Fully	Fully	Fully		Slow	Very Slow	Fully	Fully		Fully	Fully	Fully	Fully		Fully		Moderately	Fully
44	Male	Outpatient	35	30 - 49 years	Diplma	accountant	Formal employment	Yes	I was reffered from another faci		Very fast	Very fast	Fully	Fully		Fully	Fully	Fully	Fully		Fully	Fully	Fully	Fully		Fully	Fully	Fully	Fully		Fully	Fully	Fully	Fully		Slow	Very Slow	Fully	Fully		Fully	Moderately	Fully	Neutral		Fully		Fully	Fully
34	Female	Outpatient	78	50 years and above	Not studied		Formal employment	No	I was reffered from another faci		Very fast	Very fast	Fully	Fully	old and very ill to be prioritized	Fully	Fully	Fully	Fully		Fully	Fully	Fully	Fully		Fully	Fully	Fully	Fully		Fully	Fully	Fully	Fully		Medium	Very Slow	Fully	Fully		Fully	Fully	Fully	Fully		Fully		Moderately	Fully
100	Female	Outpatient	26	Less than 30 years	Primary		Formal employment	Yes	I was reffered from another faci		Very fast	Very fast	Fully	Fully		Fully	Fully	Fully	Fully		Fully	Fully	Fully	Fully		Fully	Fully	Fully	Fully		Fully	Fully	Fully	Fully		Very fast	Medium	Fully	Fully	very high cost of services	Fully	Neutral	Neutral	Fully		Fully		Moderately	Fully
107	Female	Outpatient	52	50 years and above	Primary	farmers	Formal employment	Yes	I was reffered from another faci		Very fast	Very fast	Fully	Fully		Fully	Fully	Fully	Fully		Fully	Fully	Fully	Fully		Fully	Fully	Fully	Fully		Fully	Fully	Fully	Fully		Medium	Medium	Fully	Fully		Fully	Neutral	Moderately	Fully		Neutral		Moderately	Moderately
364	Female	Inpatient	30	30 - 49 years	Secondary		Non-formal employment	Yes	I was reffered from another faci		Very fast	Very fast	Fully	Fully		Fully	Fully	Fully	Fully		Fully	Fully	Fully	Fully		Fully	Fully	Fully	Fully		Fully	Fully	Fully	Fully		Medium	Medium	Moderately	Moderately		Moderately	Not at all	Moderately	Fully		Fully	Somewhat	Fully	Fully
82	Female	Inpatient	39	30 - 49 years	Primary	tailor	Non-formal employment	Yes		unconcious during addmision	Fast	Fast	Fully	Fully		Fully	Fully	Fully	Fully		Fully	Neutral	Moderately	Fully		Fully	Fully	Fully	Fully		Neutral	Neutral	Fully	Fully		Slow	Slow	Moderately	Neutral		Fully	Moderately	Fully	Moderately		Fully	Fully	Moderately	Moderately
119	Female	Outpatient	54	50 years and above	Primary	farmer	Formal employment	Yes	I was reffered from another faci		Very fast	Very fast	Fully	Fully		Fully	Fully	Fully	Fully		Fully	Fully	Fully	Fully		Fully	Fully	Fully	Fully		Fully	Fully	Fully	Fully		Slow	Very Slow	Moderately	Moderately		Fully	Fully	Fully	Fully		Fully		Fully	Fully
190	Male	Outpatient	36	30 - 49 years	Primary	juakali	Non-formal employment	Yes	I was reffered from another faci		Very fast	Very fast	Fully	Fully	no delay	Fully	Fully	Fully	Fully		Fully	Fully	Fully	Fully		Fully	Fully	Fully	Fully		Fully	Fully	Fully	Fully		Slow	Very Slow	Fully	Fully	longer waiting time at a&e	Fully	Not at all	Moderately	Fully		Fully		Fully	Fully
211	Female	Outpatient	26	Less than 30 years	Primary		Non-formal employment	Yes	I was reffered from another faci		Very fast	Very fast	Fully	Fully		Fully	Fully	Fully	Fully		Fully	Fully	Fully	Fully		Fully	Fully	Fully	Fully		Fully	Fully	Fully	Fully		Medium	Fast	Fully	Fully		Fully	Fully	Fully	Fully		Fully		Fully	Fully
369	Female	Inpatient	43	30 - 49 years	Not studied	FARMER	Formal employment	Yes	I was reffered from another faci		Very fast	Very fast	Fully	Fully		Fully	Fully	Fully	Fully		Fully	Fully	Fully	Fully		Fully	Fully	Fully	Fully		Fully	Fully	Fully	Fully		Medium	Slow	Fully	Moderately		Fully	Neutral	Fully	Moderately		Moderately	Neutral	Moderately	Fully
358	Female	Inpatient	24	Less than 30 years	Certificate	CATERING AND HOSPITA	Formal employment	Yes	I was reffered from another faci		Very fast	Very fast	Fully	Fully		Fully	Fully	Fully	Fully		Fully	Fully	Fully	Fully		Fully	Fully	Fully	Fully		Fully	Fully	Fully	Fully		Medium	Fast	Fully	Fully		Fully	Moderately	Fully	Moderately		Fully	Somewhat	Fully	Fully
329	Female	Outpatient	29	Less than 30 years	Secondary		Non-formal employment	Yes	I was reffered from another faci		Very fast	Very fast	Fully	Fully		Fully	Moderately	Moderately	Moderately		Neutral		Neutral	Fully		Moderately	Moderately	Fully	Fully		Moderately	Neutral	Fully	Fully		Very fast	Fast	Fully	Neutral		Fully	Fully	Fully	Fully		Fully		Fully	Fully
330	Female	Outpatient	39	30 - 49 years	Secondary		Non-formal employment	Yes	I was reffered from another faci		Very fast	Very fast	Fully	Fully		Fully	Fully	Fully	Fully		Fully		Fully	Fully		Fully	Fully	Fully	Fully		Fully	Fully	Fully	Fully		Very fast	Medium	Fully	Fully		Fully	Neutral	Moderately	Fully		Fully		Fully	Fully
319	Female	Outpatient	33	30 - 49 years	Secondary		Non-formal employment	Yes	I was reffered from another faci		Medium	Fast	Moderately	Moderately		Moderately	Moderately	Moderately	Moderately		Moderately	Moderately	Moderately	Moderately		Neutral	Neutral	Neutral	Neutral		Neutral	Neutral	Neutral	Neutral		Fast	Very fast	Fully	Fully		Fully	Fully	Fully	Fully		Fully		Fully	Fully
76	Male	Inpatient	47	30 - 49 years	Primary	casual	Non-formal employment	Yes		brought unconcious	Very fast	Fast	Fully	Fully		Fully	Moderately	Fully	Fully		Fully	Moderately	Fully	Fully		Fully	Fully	Fully	Fully		Fully	Neutral	Moderately	Moderately		Fast	Slow	Neutral	Moderately		Fully	Neutral	Fully	Fully		Moderately	Neutral	Neutral	Fully
85	Male	Inpatient	21	Less than 30 years	Secondary	student	Non-formal employment	Yes		unconsious on admission	Fast	Medium	Fully	Fully		Fully	Fully	Fully	Fully		Moderately	Moderately	Fully	Fully		Fully	Fully	Fully	Fully		Fully	Moderately	Fully	Fully		Medium	Medium	Moderately	Fully		Fully	Neutral	Moderately	Fully		Fully	Somewhat	Moderately	Fully
20	Male	Inpatient	57	50 years and above	Primary	electrician	Non-formal employment	No		from diabetic clinic	Very fast	Medium	Fully	Fully		Fully	Fully	Fully	Fully		Fully	Moderately	Fully	Fully		Fully	Fully	Fully	Fully		Fully	Fully	Fully	Fully		Very Slow	Fast	Fully	Fully		Fully	Not at all	Neutral	Fully		Fully	Neutral	Somewhat	Fully
7	Female	Inpatient	56	50 years and above	Primary	farmer	Unemployment	Yes	I was reffered from another faci		Fast	Fast	Fully	Fully		Fully	Fully	Fully	Fully		Fully	Fully	Fully	Fully		Fully	Fully	Fully	Fully		Fully	Fully	Fully	Fully		Fast	Slow	Moderately	Moderately		Fully	Somewhat	Fully	Fully		Fully	Neutral	Fully	Fully
366	Female	Inpatient	34	30 - 49 years	Secondary		Non-formal employment	Yes	I was reffered from another faci		Fast	Fast	Fully	Fully		Fully	Fully	Fully	Fully		Fully	Fully	Fully	Fully		Fully	Fully	Fully	Fully		Fully	Fully	Fully	Fully		Medium	Medium	Fully	Fully		Fully	Somewhat	Fully	Fully		Fully	Somewhat	Fully	Fully
90	Male	Inpatient	18	Less than 30 years	Secondary	student	Non-formal employment	No	I was reffered from another faci		Fast	Fast	Fully	Fully		Fully	Fully	Fully	Fully		Fully	Fully	Fully	Fully		Fully	Fully	Fully	Fully		Fully	Fully	Fully	Fully		Medium	Very Slow	Moderately	Moderately	reduce service deliveryu waiting time	Neutral	Moderately	Moderately	Fully		Fully	Somewhat	Fully	Fully
171	Male	Inpatient	24	Less than 30 years	Secondary		Non-formal employment	Yes	I was reffered from another faci		Very fast	Very fast	Fully	Fully		Fully	Fully	Fully	Fully		Fully	Fully	Fully	Fully		Fully	Fully	Fully	Fully		Fully	Fully	Fully	Fully		Medium	Very Slow	Fully	Fully	longer waiting times	Fully	Somewhat	Fully	Fully		Fully	Somewhat	Moderately	Fully
178	Male	Inpatient	29	Less than 30 years	Secondary	casual	Non-formal employment	Yes	I was reffered from another faci		Very fast	Very fast	Fully	Fully		Fully	Fully	Fully	Fully		Fully	Fully	Fully	Fully		Fully	Fully	Fully	Fully		Fully	Fully	Fully	Fully		Fast	Slow	Fully	Fully		Fully	Not at all	Moderately	Fully		Moderately	Neutral	Moderately	Fully
122	Female	Outpatient	30	30 - 49 years	Secondary	casual	Non-formal employment	Yes	I came on my own volition		Medium	Fast	Fully	Neutral		Moderately	Neutral	Moderately	Neutral		Fully	Somewhat	Fully	Fully		Neutral	Moderately	Fully	Fully		Fully	Neutral	Moderately	Neutral		Medium	Medium	Moderately	Moderately		Fully	Fully	Fully	Moderately		Fully		Fully	Fully
91	Female	Inpatient	34	30 - 49 years	Secondary	businesslady	Non-formal employment	Yes	I came on my own volition		Fast	Fast	Fully	Fully		Fully	Fully	Fully	Fully		Fully	Fully	Fully	Fully		Fully	Fully	Fully	Fully		Fully	Moderately	Fully	Fully	provide warm water for bathing	Fast	Slow	Moderately	Moderately		Fully	Somewhat	Fully	Fully		Fully	Somewhat	Moderately	Fully
275	Female	Inpatient	27	Less than 30 years	Primary	BUSINESSLADY	Unemployment	Yes	I was reffered from another faci		Very fast	Very fast	Fully	Fully		Fully	Fully	Fully	Fully		Fully	Fully	Fully	Fully		Fully	Fully	Fully	Fully		Fully	Fully	Fully	Fully		Fast	Medium	Fully	Fully		Fully	Somewhat	Moderately	Fully		Fully	Somewhat	Moderately	Fully
361	Female	Inpatient	39	30 - 49 years	Primary	FARMER	Non-formal employment	Yes	I was reffered from another faci		Very fast	Very fast	Fully	Fully		Fully	Fully	Fully	Fully		Fully	Fully	Fully	Fully		Fully	Fully	Fully	Fully		Fully	Fully	Fully	Fully		Medium	Medium	Fully	Fully		Fully	Not at all	Moderately	Fully		Fully	Neutral	Fully	Fully
356	Female	Inpatient	25	Less than 30 years	Secondary		Non-formal employment	Yes	I was reffered from another faci		Very fast	Very fast	Fully	Fully		Fully	Fully	Fully	Fully		Fully	Fully	Fully	Fully		Fully	Fully	Fully	Fully		Fully	Fully	Fully	Fully		Medium	Fast	Fully	Fully		Fully	Moderately	Fully	Fully		Fully	Somewhat	Fully	Fully
372	Female	Inpatient	30	30 - 49 years	Secondary		Non-formal employment	Yes	I was reffered from another faci		Very fast	Very fast	Fully	Fully		Fully	Fully	Fully	Fully		Fully	Fully	Fully	Fully		Fully	Fully	Fully	Fully		Fully	Fully	Fully	Fully		Fast	Fast	Fully	Moderately		Fully	Neutral	Fully	Moderately		Neutral	Somewhat	Fully	Fully
320	Female	Outpatient	30	30 - 49 years	Secondary	BUSINESSLADY	Non-formal employment	Yes	I was reffered from another faci		Medium	Medium	Neutral	Neutral		Neutral	Neutral	Neutral	Neutral		Neutral		Neutral	Neutral		Neutral	Neutral	Neutral	Neutral		Neutral	Neutral	Neutral	Neutral		Fast	Fast	Fully	Fully		Fully	Somewhat	Fully	Moderately		Fully		Fully	Fully
28	Male	Inpatient	57	50 years and above	Secondary	farmer	Non-formal employment	Yes	I came on my own volition		Fast	Fast	Fully	Fully	its national hospital	Fully	Moderately	Moderately	Fully		Fully	Fully	Fully	Fully		Fully	Fully	Fully	Fully		Fully	Fully	Fully	Fully		Medium	Very Slow	Fully	Fully		Fully	Somewhat	Moderately	Fully		Fully	Fully	Fully	Fully
86	Male	Inpatient	52	50 years and above	Secondary	business	Non-formal employment	Yes	I was reffered from another faci		Fast	Fast	Fully	Fully		Fully	Fully	Fully	Fully		Fully	Moderately	Fully	Fully	provision of diabetic special diet]\	Fully	Fully	Fully	Fully		Fully	Fully	Fully	Fully		Medium	Very Slow	Fully	Fully		Fully	Neutral	Moderately	Fully		Fully	Not at all	Moderately	Fully
78	Male	Inpatient	46	30 - 49 years	Masters degree	lecturer	Formal employment	Yes	I was reffered from another faci		Fast	Fast	Fully	Fully	high expectatio for everuthing	Fully	Moderately	Fully	Fully		Somewhat	Moderately	Moderately	Fully		Moderately	Moderately	Fully	Fully	good listeners	Fully	Fully	Fully	Fully	complete understandig of patients	Medium	Slow	Moderately	Moderately		Fully	Fully	Fully	Moderately		Not at all	Moderately	Somewhat	Moderately
30	Male	Inpatient	37	30 - 49 years	Secondary	business	Formal employment	No	I was reffered from another faci		Very fast	Very fast	Fully	Moderately		Moderately	Fully	Moderately	Moderately		Fully	Fully	Moderately	Moderately		Fully	Fully	Fully	Fully		Fully	Fully	Fully	Moderately		Very Slow	Very Slow	Moderately	Fully		Fully	Not at all	Fully	Fully		Fully	Fully	Fully	Fully
71	Male	Inpatient	34	30 - 49 years	Secondary	business	Non-formal employment	Yes	I came on my own volition		Fast	Fast	Fully	Fully		Fully	Fully	Fully	Fully	hiher privacy	Fully	Moderately	Fully	Fully		Fully	Fully	Fully	Fully		Fully	Moderately	Fully	Fully		Fast	Slow	Moderately	Moderately	delays to be reduced	Fully	Not at all	Fully	Fully	improve on privacy when changing diapers to patien	Fully	Somewhat	Fully	Fully
173	Male	Inpatient	28	Less than 30 years	Primary	hawker	Unemployment	Yes	I was reffered from another faci		Fast	Fast	Fully	Fully		Fully	Fully	Fully	Fully		Fully	Fully	Fully	Fully		Fully	Fully	Fully	Fully		Fully	Fully	Fully	Fully		Slow	Fast	Fully	Fully		Fully	Somewhat	Neutral	Fully		Fully	Somewhat	Moderately	Fully
355	Female	Inpatient	34	30 - 49 years	Primary	FARMER	Unemployment	Yes	I was reffered from another faci		Fast	Fast	Fully	Fully		Fully	Fully	Fully	Fully		Fully	Fully	Fully	Fully		Fully	Fully	Fully	Fully		Fully	Fully	Fully	Fully		Medium	Fast	Fully	Fully		Fully	Neutral	Moderately	Fully		Somewhat	Somewhat	Fully	Fully
376	Female	Inpatient	31	30 - 49 years	Secondary		Non-formal employment	Yes	I was reffered from another faci		Very fast	Very fast	Fully	Fully		Fully	Fully	Fully	Fully		Fully	Moderately	Fully	Fully		Fully	Fully	Fully	Fully		Fully	Fully	Fully	Fully		Fast	Medium	Moderately	Neutral		Neutral	Fully	Fully	Neutral		Fully	Fully	Fully	Fully
235	Female	Outpatient	59	50 years and above	Primary		Non-formal employment	Yes	I came on my own volition		Very fast	Very fast	Fully	Fully		Fully	Fully	Fully	Fully		Fully	Fully	Fully	Fully		Fully	Fully	Fully	Fully		Fully	Fully	Fully	Fully		Fast	Medium	Fully	Fully		Fully	Fully	Fully	Fully		Fully		Fully	Fully
199	Female	Outpatient	32	30 - 49 years	Secondary		Non-formal employment	Yes	I was reffered from another faci		Very fast	Very fast	Fully	Fully		Fully	Fully	Fully	Fully		Fully	Fully	Fully	Fully		Fully	Fully	Fully	Fully		Fully	Fully	Fully	Fully		Fast	Very Slow	Moderately	Fully		Fully	Moderately	Moderately	Moderately		Fully		Fully	Fully
323	Female	Outpatient	43	30 - 49 years	Secondary	FARMER	Non-formal employment	Yes	I came on my own volition		Very fast	Very fast	Fully	Fully		Fully	Fully	Fully	Fully		Fully	Fully	Fully	Fully		Fully	Fully	Fully	Fully		Fully	Fully	Fully	Fully		Medium	Medium	Fully	Fully		Fully	Neutral	Fully	Fully		Fully		Fully	Fully
186	Female	Inpatient	34	30 - 49 years	Primary	contructor	Non-formal employment	No		unconcious on addmission	Very fast	Very fast	Fully	Fully		Fully	Fully	Fully	Fully		Fully	Fully	Fully	Fully		Fully	Fully	Fully	Fully		Fully	Fully	Fully	Fully		Fast	Medium	Moderately	Fully		Fully	Neutral	Moderately	Fully		Fully	Neutral	Moderately	Fully
365	Female	Inpatient	32	30 - 49 years	Secondary	BUSINESSLADY	Non-formal employment	Yes	I was reffered from another faci		Very fast	Very fast	Fully	Fully		Fully	Fully	Fully	Fully		Fully	Fully	Fully	Fully		Fully	Fully	Fully	Fully		Fully	Fully	Fully	Fully		Fast	Fast	Fully	Fully		Fully	Not at all	Moderately	Fully		Fully	Somewhat	Fully	Fully
276	Female	Inpatient	31	30 - 49 years	Secondary		Non-formal employment	Yes	I was reffered from another faci		Very fast	Very fast	Fully	Fully		Fully	Fully	Fully	Fully		Fully	Fully	Fully	Fully		Fully	Fully	Fully	Fully		Fully	Fully	Fully	Fully		Fast	Slow	Moderately	Moderately	A LOT OF TIME WASTED WHILE WAITING FOR LAB AND XRA	Fully	Neutral	Moderately	Fully		Fully	Neutral	Fully	Fully
326	Female	Outpatient	37	30 - 49 years	Secondary		Non-formal employment	Yes	I was reffered from another faci		Fast	Fast	Moderately	Moderately		Neutral	Neutral	Neutral	Somewhat		Neutral		Neutral	Neutral		Neutral	Neutral	Neutral	Neutral		Neutral	Neutral	Neutral	Neutral		Fast	Fast	Fully	Fully		Fully	Somewhat	Fully	Fully		Fully		Fully	Fully
70	Male	Inpatient	48	30 - 49 years	Diplma	teacher	Formal employment	Yes	I was reffered from another faci		Medium	Medium	Neutral	Neutral		Moderately	Fully	Fully	Fully		Neutral	Neutral	Moderately	Moderately		Moderately	Moderately	Moderately	Moderately		Fully	Moderately	Moderately	Moderately		Slow	Very Slow	Fully	Moderately		Fully	Not at all	Moderately	Somewhat		Moderately	Neutral	Neutral	Neutral
84	Male	Inpatient	48	30 - 49 years	Certificate		Formal employment	Yes	I came on my own volition		Fast	Fast	Fully	Fully		Fully	Fully	Fully	Fully		Fully	Fully	Moderately	Fully		Fully	Moderately	Moderately	Neutral		Moderately	Neutral	Neutral	Fully		Very fast	Very Slow	Moderately	Fully		Moderately	Not at all	Fully	Moderately	special diate for diabetic patints to be checked	Moderately	Not at all	Fully	Moderately
12	Male	Inpatient	60	50 years and above	Secondary	business	Non-formal employment	Yes	I came on my own volition		Very fast	Very fast	Fully	Fully		Moderately	Fully	Fully	Fully		Moderately	Fully	Fully	Fully		Fully	Fully	Fully	Fully		Fully	Moderately	Fully	Fully		Medium	Slow	Fully	Fully	patint attitude influece the perception of service	Fully	Moderately	Fully	Fully		Fully	Neutral	Fully	Fully
42	Male	Outpatient	49	30 - 49 years	Diplma	teacher	Formal employment	No	I was reffered from another faci		Very fast	Fast	Fully	Fully		Fully	Fully	Fully	Fully		Fully	Fully	Fully	Fully		Fully	Fully	Fully	Fully		Fully	Fully	Fully	Fully		Medium	Very Slow	Fully	Fully	minimize delays at critical areas	Fully	Fully	Fully	Fully		Fully		Fully	Fully
297	Female	Outpatient	32	30 - 49 years	Primary	FARMER	Unemployment	Yes	I was reffered from another faci		Very fast	Very fast	Fully	Fully		Fully	Fully	Fully	Fully		Fully	Fully	Fully	Fully		Fully	Fully	Fully	Fully		Fully	Fully	Fully	Fully		Fast	Medium	Fully	Fully	DELAYS ESPECIALLY XRAYS	Fully	Somewhat	Fully	Fully		Fully		Fully	Fully
307	Female	Outpatient	25	Less than 30 years	Primary	2	Unemployment	Yes	I was reffered from another faci		Very fast	Very fast	Fully	Fully		Fully	Fully	Fully	Fully		Fully	Fully	Fully	Fully		Fully	Fully	Fully	Fully		Fully	Fully	Fully	Fully		Fast	Fast	Fully	Moderately		Fully	Fully	Fully	Fully		Fully		Fully	Fully
333	Female	Outpatient	32	30 - 49 years	Primary	HOUSEWIFE	Unemployment	Yes	I came on my own volition		Very fast	Very fast	Fully	Fully		Fully	Fully	Fully	Fully		Fully	Fully	Fully	Fully		Fully	Fully	Fully	Fully		Fully	Fully	Fully	Fully		Fast	Medium	Fully	Fully		Fully	Moderately	Fully	Fully		Fully		Fully	Fully
200	Female	Outpatient	37	30 - 49 years	Secondary	FARMER	Non-formal employment	Yes	I was reffered from another faci		Very fast	Very fast	Fully	Fully		Fully	Fully	Fully	Fully		Fully	Fully	Fully	Fully		Fully	Fully	Fully	Fully		Fully	Fully	Fully	Fully		Medium	Slow	Fully	Fully	A LOT OF TIME WASTED BEING REFERRED FROM ONE PLACE	Fully	Fully	Fully	Fully		Fully		Fully	Fully
204	Female	Outpatient	32	30 - 49 years	Secondary	HOUSEWIFE	Non-formal employment	Yes	I was reffered from another faci		Very fast	Very fast	Fully	Fully		Fully	Fully	Fully	Fully		Fully	Fully	Fully	Fully		Fully	Fully	Fully	Fully		Fully	Fully	Fully	Fully		Medium	Slow	Fully	Fully	EMERGENCY CASES SHOULD BE PRIORITIZED	Fully	Fully	Fully	Fully		Fully		Fully	Fully
216	Female	Outpatient	25	Less than 30 years	Secondary		Non-formal employment	Yes	I was reffered from another faci		Very fast	Very fast	Fully	Fully		Fully	Fully	Fully	Fully		Fully	Fully	Fully	Fully		Fully	Fully	Fully	Fully		Fully	Fully	Fully	Fully		Slow	Slow	Fully	Fully	DO NOT SEND BACK PATIENTS WITHOUT BEING SERVED	Fully	Fully	Fully	Fully		Fully		Fully	Fully
324	Male	Outpatient	30	30 - 49 years	Secondary	BUSINESSMAN	Non-formal employment	Yes	I was reffered from another faci		Very fast	Very fast	Fully	Fully		Fully	Fully	Fully	Fully		Fully	Fully	Fully	Fully		Fully	Fully	Fully	Fully		Fully	Fully	Fully	Fully		Fast	Fast	Fully	Fully		Fully	Moderately	Fully	Fully		Fully		Fully	Fully
332	Female	Outpatient	28	Less than 30 years	Secondary	BUSINESSLADY	Non-formal employment	Yes	I was reffered from another faci		Very fast	Very fast	Fully	Fully		Fully	Fully	Fully	Fully		Fully	Fully	Fully	Fully		Fully	Fully	Fully	Fully		Fully	Fully	Fully	Fully		Medium	Medium	Fully	Fully		Fully	Neutral	Fully	Fully		Fully		Fully	Fully
334	Female	Outpatient	38	30 - 49 years	Secondary	HOUSEWIFE	Non-formal employment	Yes	I was reffered from another faci		Very fast	Very fast	Fully	Fully		Fully	Fully	Fully	Fully		Fully	Fully	Fully	Fully		Fully	Fully	Fully	Fully		Fully	Fully	Fully	Fully		Medium	Medium	Fully	Fully		Fully	Fully	Fully	Fully		Fully		Fully	Fully
284	Female	Inpatient	33	30 - 49 years	Primary		Unemployment	Yes	I came on my own volition		Very fast	Very fast	Fully	Fully		Fully	Fully	Fully	Fully		Fully	Fully	Fully	Fully		Fully	Fully	Fully	Fully		Fully	Fully	Fully	Fully		Fast	Fast	Fully	Fully		Fully	Fully	Fully	Fully		Fully	Somewhat	Fully	Fully
359	Female	Inpatient	24	Less than 30 years	Primary		Unemployment	Yes	I was reffered from another faci	1	Very fast	Very fast	Fully	Fully		Fully	Fully	Fully	Fully		Fully	Fully	Fully	Fully		Fully	Fully	Fully	Fully		Fully	Fully	Fully	Fully		Fast	Fast	Fully	Fully		Fully	Fully	Fully	Fully		Fully	Neutral	Fully	Fully
370	Female	Inpatient	26	Less than 30 years	Primary		Non-formal employment	Yes	I came on my own volition		Very fast	Very fast	Fully	Fully		Fully	Fully	Fully	Fully		Fully	Fully	Fully	Fully		Fully	Fully	Fully	Fully		Fully	Fully	Fully	Fully		Slow	Fast	Fully	Fully		Fully	Neutral	Moderately	Moderately		Moderately	Fully	Fully	Fully
303	Female	Outpatient	26	Less than 30 years	Secondary		Non-formal employment	Yes	I was reffered from another faci		Very fast	Very fast	Fully	Fully		Fully	Fully	Fully	Fully		Fully		Fully	Fully		Fully	Fully	Fully	Fully		Fully	Fully	Fully	Fully		Fast	Fast	Fully	Fully		Fully	Somewhat	Fully	Fully		Fully		Fully	Fully
72	Male	Inpatient	36	30 - 49 years	Primary		Non-formal employment	Yes	I was reffered from another faci		Fast	Fast	Fully	Fully		Fully	Fully	Fully	Fully		Fully	Fully	Fully	Fully		Fully	Fully	Fully	Fully		Fully	Moderately	Fully	Fully		Very fast	Medium	Fully	Fully	reduce wating times	Fully	Neutral	Fully	Moderately		Fully	Neutral	Moderately	Fully
169	Male	Inpatient	48	30 - 49 years	Primary	farmer	Non-formal employment	No	I came on my own volition		Very fast	Fast	Fully	Fully		Fully	Moderately	Fully	Fully		Fully	Fully	Fully	Fully		Fully	Fully	Fully	Fully		Fully	Fully	Fully	Fully		Very fast	Fast	Moderately	Fully		Fully	Somewhat	Fully	Fully		Fully	Neutral	Fully	Fully
75	Female	Inpatient	51	50 years and above	Secondary	business	Non-formal employment	No	I was reffered by a friend or co		Very fast	Fast	Fully	Fully	expected fast services	Fully	Fully	Fully	Fully		Fully	Moderately	Fully	Fully		Fully	Fully	Fully	Fully		Fully	Fully	Fully	Fully		Fast	Very Slow	Fully	Fully		Fully	Moderately	Fully	Fully		Moderately	Somewhat	Moderately	Fully
36	Female	Outpatient	28	Less than 30 years	Undergraduate	teacher	Formal employment	No	I was reffered from another faci		Very fast	Very fast	Fully	Fully		Fully	Fully	Fully	Fully		Moderately		Fully	Moderately		Fully	Fully	Fully	Fully		Neutral	Neutral	Fully	Fully		Slow	Slow	Fully	Fully		Fully	Fully	Fully	Fully		Fully		Fully	Fully
201	Female	Outpatient	26	Less than 30 years	Undergraduate	STUDENT	Formal employment	Yes	I was reffered from another faci		Very fast	Fast	Fully	Fully		Fully	Fully	Fully	Fully		Fully	Fully	Fully	Fully		Fully	Fully	Fully	Fully		Fully	Fully	Fully	Fully		Medium	Medium	Fully	Fully		Fully	Fully	Fully	Fully		Fully		Fully	Fully
24	Male	Inpatient	19	Less than 30 years	Secondary	student	Non-formal employment	Yes	I was reffered from another faci		Very fast	Fast	Fully	Fully		Fully	Fully	Fully	Fully		Fully	Fully	Fully	Fully		Fully	Fully	Fully	Fully		Fully	Fully	Fully	Fully		Fast	Medium	Moderately	Moderately		Fully	Fully	Fully	Fully		Fully	Somewhat	Moderately	Fully
151	Male	Outpatient	57	50 years and above	Primary		Unemployment	Yes	I was reffered from another faci		Very fast	Very fast	Fully	Fully	PATIENTS SHOULD NOT BE SENT BACK WITHOUT BEING SER	Fully	Fully	Fully	Fully		Fully	Fully	Fully	Fully		Fully	Fully	Fully	Fully		Fully	Fully	Fully	Fully		Slow	Very Slow	Moderately	Moderately		Fully	Fully	Fully	Moderately		Fully		Fully	Fully
217	Female	Outpatient	30	30 - 49 years	Secondary	HOUSEWIFE	Non-formal employment	Yes	I was reffered from another faci		Very fast	Very fast	Fully	Fully		Fully	Fully	Fully	Fully		Fully	Fully	Fully	Fully		Fully	Fully	Fully	Fully		Fully	Fully	Fully	Fully		Medium	Slow	Fully	Fully		Fully	Fully	Fully	Fully		Fully		Fully	Fully
346	Female	Outpatient	34	30 - 49 years	Secondary	BUSINESSLADY	Non-formal employment	Yes	I came on my own volition		Very fast	Very fast	Fully	Fully		Fully	Fully	Fully	Fully		Fully	Fully	Fully	Fully		Fully	Fully	Fully	Fully		Fully	Fully	Fully	Fully		Fast	Fast	Fully	Fully		Fully	Fully	Fully	Fully		Fully		Fully	Fully
373	Female	Inpatient	42	30 - 49 years	Primary		Non-formal employment	Yes	I came on my own volition		Very fast	Very fast	Fully	Fully		Fully	Fully	Fully	Fully		Fully	Fully	Fully	Fully		Fully	Fully	Fully	Fully		Fully	Fully	Fully	Fully		Medium	Medium	Fully	Fully		Fully	Neutral	Fully	Moderately		Neutral	Moderately	Fully	Fully
317	Female	Outpatient	38	30 - 49 years	Secondary	HOUSEWIFE	Non-formal employment	Yes	I was reffered from another faci		Very fast	Very fast	Fully	Fully		Fully	Fully	Fully	Fully		Fully		Fully	Fully		Fully	Fully	Fully	Fully		Fully	Fully	Fully	Fully		Fast	Very fast	Fully	Fully		Fully	Fully	Fully	Fully		Fully		Fully	Fully
154	Male	Inpatient	41	30 - 49 years	Primary	BUSINESS	Non-formal employment	Yes	I came on my own volition		Very fast	Very fast	Neutral	Neutral		Fully	Neutral	Neutral	Fully		Neutral		Neutral	Neutral		Neutral	Neutral	Neutral	Neutral		Somewhat	Neutral	Fully	Neutral		Slow	Very Slow	Fully	Fully		Fully	Fully	Fully	Somewhat		Fully	Fully	Fully	Fully
80	Male	Inpatient	30	30 - 49 years	Diplma	business	Formal employment	Yes	I came on my own volition		Fast	Fast	Fully	Fully	better health services	Fully	Fully	Fully	Fully	best treatment	Moderately	Neutral	Moderately	Fully		Fully	Fully	Fully	Fully		Neutral	Somewhat	Fully	Moderately		Very fast	Fast	Fully	Neutral	keep with good treament like i recieved	Fully	Moderately	Neutral	Neutral	nurses were concerened	Fully	Moderately	Moderately	Fully
25	Male	Inpatient	23	Less than 30 years	Primary		Unemployment	Yes	I was reffered from another faci		Very fast	Fast	Fully	Fully		Fully	Fully	Fully	Fully		Fully	Moderately	Fully	Fully		Fully	Fully	Fully	Fully		Fully	Neutral	Fully	Fully		Fast	Medium	Fully	Fully		Fully	Moderately	Fully	Fully		Fully	Somewhat	Fully	Fully
131	Male	Inpatient	37	30 - 49 years	Primary	business	Non-formal employment	Yes	I was reffered from another faci		Very fast	Very fast	Fully	Fully		Fully	Fully	Fully	Fully		Neutral	Fully	Moderately	Moderately		Fully	Fully	Fully	Fully		Fully	Fully	Fully	Fully		Slow	Very Slow	Moderately	Moderately		Fully	Fully	Fully	Neutral		Fully	Fully	Fully	Fully
81	Male	Inpatient	38	30 - 49 years	Primary	phone mechanic	Non-formal employment	Yes		brought unconcious	Fast	Fast	Fully	Fully		Fully	Fully	Fully	Fully		Fully	Moderately	Fully	Fully		Fully	Fully	Fully	Fully		Fully	Fully	Fully	Fully		Fast	Medium	Moderately	Moderately		Fully	Moderately	Fully	Fully		Fully	Neutral	Fully	Fully
6	Male	Inpatient	24	Less than 30 years	Secondary		Non-formal employment	No	I came on my own volition		Fast	Medium	Fully	Fully		Fully	Fully	Fully	Fully		Fully	Fully	Fully	Fully		Fully	Fully	Fully	Fully		Fully	Fully	Fully	Fully		Slow	Fast	Fully	Fully		Moderately	Neutral	Fully	Fully		Fully	Neutral	Moderately	Fully
57	Female	Outpatient	45	30 - 49 years	Secondary	farmer1	Formal employment	Yes	I came on my own volition		Fast	Fast	Moderately	Fully		Fully	Fully	Fully	Moderately		Fully		Fully	Neutral		Fully	Neutral	Moderately	Fully		Neutral	Neutral	Fully	Fully		Medium	Medium	Fully	Fully		Fully	Somewhat	Fully	Fully		Fully		Fully	Fully
322	Female	Outpatient	39	30 - 49 years	Primary		Unemployment	Yes	I was reffered from another faci		Fast	Fast	Fully	Fully		Fully	Fully	Fully	Fully		Fully	Fully	Fully	Fully		Fully	Fully	Fully	Fully		Fully	Fully	Fully	Fully		Fast	Medium	Fully	Fully		Fully	Moderately	Fully	Fully		Fully		Fully	Fully
210	Female	Outpatient	30	30 - 49 years	Primary	HOUSEWIFE	Non-formal employment	Yes	I was reffered from another faci		Fast	Very fast	Fully	Fully		Fully	Fully	Fully	Fully		Fully	Fully	Fully	Fully		Fully	Fully	Fully	Fully		Fully	Fully	Fully	Fully		Slow	Medium	Fully	Fully		Fully	Fully	Fully	Fully		Fully		Fully	Fully
158	Female	Outpatient	43	30 - 49 years	Primary	BUSINESSLADY	Unemployment	Yes	I was reffered from another faci		Very fast	Very fast	Fully	Fully		Fully	Fully	Fully	Fully		Fully	Fully	Fully	Fully		Fully	Fully	Fully	Fully		Fully	Fully	Fully	Fully		Fast	Medium	Fully	Fully		Fully	Somewhat	Moderately	Fully		Fully		Fully	Fully
103	Male	Outpatient	56	50 years and above	Primary	farmer	Unemployment	No	I was reffered from another faci		Very fast	Very fast	Fully	Fully		Fully	Fully	Fully	Fully		Fully	Fully	Fully	Fully		Fully	Fully	Fully	Fully		Fully	Fully	Fully	Fully		Fast	Slow	Fully	Fully		Fully	Neutral	Neutral	Fully		Fully		Moderately	Fully
220	Female	Outpatient	37	30 - 49 years	Secondary	HOUSEWIFE	Non-formal employment	Yes	I was reffered from another faci		Very fast	Very fast	Fully	Fully		Fully	Fully	Fully	Fully		Fully	Fully	Fully	Fully		Fully	Fully	Fully	Fully		Fully	Fully	Fully	Fully		Fast	Medium	Fully	Fully	DELAYS ESPECIALLY THE BOOKING PROCESS	Fully	Fully	Fully	Fully		Fully		Fully	Fully
223	Female	Outpatient	34	30 - 49 years	Secondary	BUSINESSLADY	Non-formal employment	Yes	I came on my own volition		Very fast	Very fast	Fully	Fully		Fully	Fully	Fully	Fully		Fully	Fully	Fully	Fully		Fully	Fully	Fully	Fully		Fully	Fully	Fully	Fully		Medium	Slow	Fully	Fully		Fully	Fully	Fully	Fully		Fully		Fully	Fully
353	Female	Outpatient	32	30 - 49 years	Secondary	BUSINESSLADY	Non-formal employment	Yes	I was reffered from another faci		Very fast	Very fast	Fully	Fully		Fully	Fully	Fully	Fully		Fully	Fully	Fully	Fully		Fully	Fully	Fully	Fully		Fully	Fully	Fully	Fully		Medium	Fast	Fully	Fully		Fully	Moderately	Fully	Moderately		Fully		Fully	Fully
159	Female	Outpatient	31	30 - 49 years	Secondary	SHOPKEEPER	Non-formal employment	Yes	I came on my own volition		Very fast	Very fast	Fully	Fully		Fully	Fully	Fully	Fully		Fully	Fully	Fully	Fully		Fully	Fully	Fully	Fully		Fully	Fully	Fully	Fully		Medium	Slow	Fully	Fully		Fully	Somewhat	Fully	Fully		Fully		Moderately	Fully
267	Female	Inpatient	29	Less than 30 years	Primary		Unemployment	Yes	I came on my own volition		Very fast	Very fast	Fully	Fully		Fully	Fully	Fully	Fully		Fully	Fully	Fully	Fully		Fully	Fully	Fully	Fully		Fully	Fully	Fully	Fully		Fast	Medium	Fully	Fully		Fully	Neutral	Fully	Fully		Fully	Somewhat	Fully	Fully
274	Female	Inpatient	20	Less than 30 years	Primary		Unemployment	Yes	I was reffered from another faci		Very fast	Very fast	Fully	Fully		Fully	Fully	Fully	Fully		Fully	Fully	Fully	Fully		Fully	Fully	Fully	Fully		Fully	Fully	Fully	Fully		Fast	Fast	Fully	Fully		Fully	Fully	Fully	Fully		Fully	Somewhat	Fully	Fully
32	Male	Outpatient	46	30 - 49 years	Secondary		Non-formal employment	Yes	I came on my own volition		Very fast	Fast	Fully	Fully		Fully	Neutral	Fully	Fully		Neutral		Moderately	Moderately		Fully	Fully	Fully	Moderately		Fully	Fully	Fully	Moderately		Very Slow	Very Slow	Somewhat	Neutral		Fully	Not at all	Fully	Fully		Fully		Fully	Fully
47	Female	Outpatient	67	50 years and above	Secondary		Formal employment	Yes	I was reffered from another faci		Very fast	Very fast	Fully	Fully		Fully	Neutral	Fully	Fully		Fully		Fully	Neutral		Fully	Fully	Fully	Fully		Neutral	Neutral	Fully	Fully		Very Slow	Medium	Fully	Neutral		Fully	Fully	Fully	Moderately		Fully		Fully	Fully
19	Male	Inpatient	47	30 - 49 years	Primary	juakali	Unemployment	Yes	I came on my own volition		Slow	Fast	Fully	Fully		Fully	Not at all	Fully	Fully		Fully	Not at all	Fully	Fully		Moderately	Fully	Fully	Fully		Fully	Moderately	Fully	Fully		Medium	Medium	Not at all	Moderately		Fully	Moderately	Fully	Fully		Fully	Neutral	Somewhat	Fully
188	Male	Inpatient			Primary		Non-formal employment	No		unconcious on admission	Very fast	Very fast	Fully	Fully		Fully	Moderately	Fully	Neutral		Fully	Fully	Fully	Fully		Neutral	Moderately	Fully	Fully		Fully	Fully	Fully	Moderately		Medium	Slow	Fully	Fully		Fully	Moderately	Somewhat	Neutral		Fully	Fully	Fully	Fully
378	Female	Inpatient	30	30 - 49 years	Secondary	HOUSEWIFE	Non-formal employment	Yes	I was reffered from another faci		Fast	Fast	Fully	Fully		Fully	Fully	Fully	Fully		Fully	Fully	Fully	Fully		Fully	Fully	Fully	Fully		Neutral	Moderately	Fully	Fully		Fast	Very fast	Fully	Fully		Fully	Neutral	Moderately	Fully		Fully	Neutral	Moderately	Fully
22	Female	Inpatient	33	30 - 49 years	Diplma	businesslady	Formal employment	Yes	I was reffered from another faci		Medium	Very fast	Fully	Fully		Fully	Neutral	Fully	Fully		Fully	Fully	Moderately	Fully		Fully	Fully	Fully	Fully		Fully	Fully	Fully	Fully		Fast	Very Slow	Fully	Fully		Moderately	Moderately	Fully	Fully		Moderately	Not at all	Moderately	Fully
27	Male	Inpatient	17	Less than 30 years	Primary	rider	Unemployment	Yes	I was reffered from another faci		Fast	Fast	Fully	Fully		Fully	Fully	Fully	Fully		Fully	Fully	Fully	Fully		Fully	Fully	Fully	Fully		Fully	Moderately	Fully	Fully		Fast	Medium	Fully	Fully		Fully	Moderately	Fully	Fully		Fully	Neutral	Fully	Fully
61	Male	Outpatient	29	Less than 30 years	Certificate	dj	Formal employment	Yes	I was reffered from another faci		Medium	Fast	Moderately	Moderately		Fully	Moderately	Fully	Fully		Fully		Moderately	Moderately		Fully	Fully	Fully	Fully		Neutral	Neutral	Fully	Moderately		Very Slow	Very Slow	Somewhat	Neutral		Moderately	Fully	Fully	Neutral		Fully		Fully	Fully
60	Female	Outpatient	53	50 years and above	Primary	farmer	Unemployment	No	I was reffered from another faci		Very fast	Very fast	Fully	Fully		Fully	Fully	Fully	Fully		Fully	Fully	Moderately	Fully		Fully	Fully	Fully	Fully		Fully	Moderately	Fully	Fully		Medium	Slow	Moderately	Moderately		Fully	Fully	Fully	Fully		Fully		Moderately	Fully
285	Female	Inpatient	34	30 - 49 years	Secondary	BUSINESSLADY	Non-formal employment	Yes	I was reffered from another faci		Fast	Fast	Fully	Fully		Fully	Fully	Fully	Fully		Fully	Fully	Fully	Fully		Fully	Fully	Fully	Fully		Fully	Fully	Fully	Fully		Medium	Fast	Fully	Moderately	PROVIDE WARM WATER	Fully	Fully	Fully	Fully		Fully	Neutral	Fully	Fully
246	Female	Outpatient	37	30 - 49 years	Primary	HOUSEWIFE	Non-formal employment	Yes	I was reffered from another faci		Very fast	Fast	Fully	Fully		Fully	Fully	Fully	Fully		Fully	Fully	Fully	Fully		Fully	Fully	Fully	Fully		Fully	Fully	Fully	Fully		Fast	Slow	Fully	Fully		Fully	Fully	Fully	Fully		Fully		Fully	Fully
331	Female	Outpatient	47	30 - 49 years	Primary	BUSINESSLADY	Unemployment	Yes	I was reffered from another faci		Very fast	Fast	Fully	Fully		Fully	Fully	Fully	Fully		Fully	Fully	Fully	Fully		Fully	Fully	Fully	Fully		Fully	Fully	Fully	Fully		Fast	Fast	Fully	Fully		Fully	Fully	Fully	Fully		Fully		Fully	Fully
247	Female	Inpatient	38	30 - 49 years	Secondary	HOUSEWIFE	Non-formal employment	Yes	I was reffered from another faci		Very fast	Fast	Fully	Fully		Fully	Fully	Fully	Fully		Fully	Fully	Fully	Fully		Fully	Fully	Fully	Fully		Fully	Fully	Fully	Fully		Fast	Medium	Fully	Fully		Fully	Fully	Fully	Fully		Fully	Neutral	Fully	Fully
105	Female	Outpatient	66	50 years and above	Primary		Unemployment	No	I was reffered from another faci		Very fast	Very fast	Fully	Fully		Fully	Fully	Fully	Fully		Fully	Fully	Fully	Fully		Fully	Fully	Fully	Fully		Fully	Fully	Fully	Fully		Medium	Slow	Fully	Fully		Fully	Not at all	Neutral	Fully		Fully		Moderately	Fully
115	Female	Outpatient	57	50 years and above	Primary	farmer	Unemployment	No	I was reffered from another faci		Very fast	Very fast	Fully	Fully	low service charges	Fully	Fully	Fully	Fully		Fully	Fully	Fully	Fully		Fully	Fully	Fully	Fully		Fully	Fully	Fully	Fully		Medium	Slow			nurses not availlable at their stations to serve p	Fully	Fully	Fully	Fully		Fully		Moderately	Fully
300	Female	Outpatient	39	30 - 49 years	Primary		Unemployment	No	I was reffered from another faci		Very fast	Very fast	Fully	Fully		Fully	Fully	Fully	Fully		Fully	Fully	Fully	Fully		Fully	Fully	Fully	Fully		Fully	Fully	Fully	Fully		Fast	Medium	Fully	Fully		Fully	Neutral	Fully	Fully		Fully		Fully	Fully
335	Female	Outpatient	39	30 - 49 years	Primary	FARMER	Unemployment	No	I came on my own volition		Very fast	Very fast	Fully	Fully		Fully	Fully	Fully	Fully		Fully	Fully	Fully	Fully		Fully	Fully	Fully	Fully		Fully	Fully	Fully	Fully		Fast	Fast	Fully	Fully		Fully	Neutral	Fully	Fully		Fully		Fully	Fully
234	Female	Outpatient	36	30 - 49 years	Secondary	HOUSEWIFE	Non-formal employment	Yes	I came on my own volition		Very fast	Very fast	Fully	Fully		Fully	Fully	Fully	Fully		Fully	Fully	Fully	Fully		Fully	Fully	Fully	Fully		Fully	Fully	Fully	Fully		Medium	Slow	Fully	Fully		Fully	Fully	Fully	Fully		Fully		Fully	Fully
236	Female	Outpatient	23	Less than 30 years	Secondary	BUSINESSLADY	Non-formal employment	Yes	I came on my own volition		Very fast	Very fast	Fully	Fully		Fully	Fully	Fully	Fully		Fully	Fully	Fully	Fully		Fully	Fully	Fully	Fully		Fully	Fully	Fully	Fully		Medium	Fast	Fully	Fully		Fully	Fully	Fully	Fully		Fully		Fully	Fully
238	Female	Outpatient	52	50 years and above	Secondary	HOUSEWIFE	Non-formal employment	Yes	I was reffered from another faci		Very fast	Very fast	Fully	Fully		Fully	Fully	Fully	Fully		Fully	Fully	Fully	Fully		Fully	Fully	Fully	Fully		Fully	Fully	Fully	Fully		Fast	Medium	Fully	Fully	THE BOOKING PROCESS TAKES A LOT OF TIME	Fully	Fully	Fully	Fully		Fully		Fully	Fully
244	Female	Outpatient	32	30 - 49 years	Secondary	FARMER	Non-formal employment	Yes	I was reffered from another faci		Very fast	Very fast	Fully	Fully		Fully	Fully	Fully	Fully		Fully	Fully	Fully	Fully		Fully	Fully	Fully	Fully		Fully	Fully	Fully	Fully		Fast	Medium	Fully	Fully		Fully	Fully	Fully	Fully		Fully		Fully	Fully
102	Female	Outpatient	43	30 - 49 years	Secondary		Non-formal employment	No	I came on my own volition		Very fast	Very fast	Fully	Fully		Fully	Fully	Fully	Fully		Fully	Fully	Fully	Fully		Fully	Fully	Fully	Fully		Fully	Fully	Fully	Fully		Medium	Slow	Fully	Fully		Moderately	Neutral	Fully	Fully		Moderately		Moderately	Moderately
104	Female	Outpatient	27	Less than 30 years	Secondary	businesslady	Non-formal employment	No	I was reffered from another faci		Very fast	Very fast	Fully	Fully		Fully	Fully	Fully	Fully		Fully	Fully	Fully	Fully		Fully	Fully	Fully	Fully		Fully	Fully	Fully	Fully		Fast	Medium	Fully	Fully		Fully	Somewhat	Neutral	Fully		Fully		Fully	Fully
117	Female	Outpatient	41	30 - 49 years	Secondary		Non-formal employment	No	I came on my own volition		Very fast	Very fast	Fully	Fully		Fully	Fully	Fully	Fully		Fully	Fully	Fully	Fully		Fully	Fully	Fully	Fully		Fully	Fully	Fully	Fully		Slow	Very Slow	Fully	Fully		Fully	Fully	Fully	Fully		Fully		Neutral	Fully
128	Male	Outpatient	48	30 - 49 years	Secondary	businessman	Non-formal employment	No	I came on my own volition		Very fast	Very fast	Fully	Fully		Fully	Fully	Fully	Fully		Fully	Fully	Fully	Fully		Fully	Fully	Fully	Fully		Fully	Fully	Fully	Fully		Medium	Very Slow	Fully	Fully		Fully	Fully	Fully	Fully		Fully		Fully	Fully
265	Female	Inpatient	62	50 years and above	Primary		Unemployment	Yes	I was reffered from another faci		Very fast	Very fast	Fully	Fully		Fully	Fully	Fully	Fully		Fully	Fully	Fully	Fully		Fully	Fully	Fully	Fully		Fully	Fully	Fully	Fully		Fast	Medium	Fully	Fully		Fully	Fully	Fully	Fully		Fully	Somewhat	Moderately	Fully
264	Female	Inpatient	35	30 - 49 years	Primary	FARMER	Non-formal employment	Yes	I came on my own volition		Very fast	Very fast	Fully	Fully		Fully	Fully	Fully	Fully		Fully	Fully	Fully	Fully		Fully	Fully	Fully	Fully		Fully	Fully	Fully	Fully		Very fast	Medium	Fully	Fully		Fully	Moderately	Moderately	Fully		Fully	Neutral	Moderately	Fully
269	Female	Inpatient	32	30 - 49 years	Primary		Non-formal employment	Yes	I came on my own volition		Very fast	Very fast	Fully	Fully		Fully	Fully	Fully	Fully		Fully	Fully	Fully	Fully		Fully	Fully	Fully	Fully		Fully	Fully	Fully	Fully		Fast	Fast	Fully	Fully		Fully	Neutral	Fully	Fully		Fully	Neutral	Fully	Fully
281	Female	Inpatient	35	30 - 49 years	Secondary		Non-formal employment	Yes	I was reffered from another faci		Very fast	Very fast	Fully	Fully		Fully	Fully	Fully	Fully		Fully	Fully	Fully	Fully		Fully	Fully	Fully	Fully		Fully	Fully	Fully	Fully		Fast	Fast	Fully	Moderately		Fully	Fully	Fully	Fully		Fully	Moderately	Fully	Fully
67	Male	Outpatient	48	30 - 49 years	Secondary	business	Non-formal employment	Yes	I was reffered from another faci		Medium	Fast	Moderately	Neutral		Neutral	Neutral	Moderately	Somewhat		Fully		Fully	Neutral		Neutral	Neutral	Moderately	Fully		Neutral	Neutral	Neutral	Neutral		Medium	Fast	Fully	Fully		Fully	Fully	Fully	Fully		Fully		Fully	Fully
316	Female	Outpatient	27	Less than 30 years	Secondary		Non-formal employment	Yes	I was reffered from another faci		Fast	Fast	Moderately	Moderately		Neutral	Neutral	Neutral	Moderately		Neutral		Neutral	Moderately		Neutral	Neutral	Neutral	Neutral		Neutral	Neutral	Neutral	Neutral		Fast	Fast	Fully	Fully		Fully	Fully	Fully	Fully		Fully		Moderately	Fully
10	Female	Inpatient	35	30 - 49 years	Primary	casual	Unemployment	Yes	I was reffered from another faci		Very fast	Very fast	Moderately	Fully		Fully	Neutral	Moderately	Fully		Neutral	Fully	Neutral	Neutral		Fully	Fully	Fully	Fully		Neutral	Neutral	Fully	Neutral		Medium	Medium	Fully	Fully		Fully	Not at all	Fully	Fully		Fully	Not at all	Fully	Fully
13	Male	Inpatient	34	30 - 49 years	Primary	straight fixture	Unemployment	Yes	I was reffered from another faci		Medium	Medium	Neutral	Fully		Fully	Fully	Fully	Fully		Fully	Moderately	Fully	Fully		Fully	Neutral	Neutral	Moderately		Fully	Fully	Fully	Moderately		Fast	Medium	Moderately	Fully		Fully	Somewhat	Fully	Neutral		Moderately	Neutral	Fully	Fully
195	Female	Outpatient	32	30 - 49 years	Primary	FARMER	Non-formal employment	Yes	I was reffered from another faci		Slow	Medium	Neutral	Neutral	I DID NOT EXPECT MUCH SINCE IT IS A PUBLIC HOSPITA	Neutral	Neutral	Moderately	Moderately		Neutral		Moderately	Moderately		Neutral	Neutral	Neutral	Neutral		Neutral	Neutral	Neutral	Neutral		Slow	Slow	Fully	Fully		Fully	Fully	Fully	Fully		Moderately		Fully	Fully
309	Female	Outpatient	42	30 - 49 years	Primary		Unemployment	Yes	I came on my own volition		Very fast	Very fast	Fully	Fully		Fully	Fully	Fully	Fully		Fully		Fully	Fully		Fully	Fully	Fully	Fully		Fully	Fully	Fully	Fully		Fast	Fast	Fully	Fully		Fully	Fully	Fully	Fully		Fully		Fully	Fully
101	Female	Outpatient	53	50 years and above	Primary	farmer	Unemployment	No	I was reffered from another faci		Fast	Fast	Fully	Fully		Fully	Fully	Fully	Fully		Fully	Fully	Fully	Fully		Fully	Fully	Fully	Fully		Fully	Fully	Fully	Fully		Slow	Very Slow			longer waiting time after booked for theatre	Fully	Neutral	Moderately	Fully		Fully		Fully	Fully
135	Male	Outpatient	52	50 years and above	Primary	farmer	Unemployment	No	I was reffered from another faci		Fast	Fast	Fully	Fully		Fully	Fully	Fully	Fully		Fully	Fully	Fully	Fully		Fully	Fully	Fully	Fully		Fully	Fully	Fully	Fully		Medium	Very Slow	Fully	Fully		Fully	Fully	Fully	Fully		Fully		Fully	Fully
170	Male	Inpatient	65	50 years and above	Primary		Non-formal employment	Yes	I was reffered from another faci		Fast	Very fast	Fully	Fully		Fully	Moderately	Fully	Fully		Fully	Fully	Fully	Fully		Fully	Fully	Fully	Fully		Fully	Fully	Fully	Fully		Very fast	Very Slow	Fully	Fully		Fully	Somewhat	Fully	Fully		Fully	Fully	Fully	Fully
49	Female	Outpatient	47	30 - 49 years	Primary	farmer	Unemployment	No	I was reffered from another faci		Very fast	Fast	Fully	Fully		Fully	Fully	Fully	Fully		Fully	Fully	Fully	Fully		Fully	Fully	Fully	Fully		Fully	Fully	Fully	Fully		Medium	Slow	Fully	Fully		Fully	Fully	Fully	Fully		Fully		Moderately	Fully
118	Male	Outpatient	62	50 years and above	Primary		Unemployment	No	I came on my own volition		Very fast	Fast	Fully	Fully		Fully	Fully	Fully	Fully		Fully	Fully	Fully	Fully		Fully	Fully	Fully	Fully		Fully	Fully	Fully	Fully		Very Slow	Very Slow	Moderately	Moderately		Fully	Moderately	Fully	Fully		Fully		Moderately	Fully
147	Female	Outpatient	34	30 - 49 years	Primary		Unemployment	No	I was reffered from another faci		Very fast	Fast	Fully	Fully		Fully	Fully	Fully	Fully		Fully	Fully	Fully	Fully		Fully	Fully	Fully	Fully		Fully	Fully	Fully	Fully		Slow	Very Slow	Moderately	Neutral		Fully	Fully	Fully	Fully		Fully		Moderately	Fully
114	Male	Outpatient	29	Less than 30 years	Secondary		Non-formal employment	Yes	I was reffered from another faci		Very fast	Fast	Fully	Fully		Fully	Fully	Fully	Fully		Fully	Fully	Fully	Fully		Fully	Fully	Fully	Fully		Fully	Fully	Fully	Fully		Medium	Slow	Fully	Fully	services cost is expensive for public hospital	Fully	Fully	Fully	Fully		Fully		Fully	Fully
93	Female	Inpatient	44	30 - 49 years	Secondary	casual	Formal employment	Yes	I was reffered from another faci		Very fast	Fast	Fully	Fully		Fully	Fully	Fully	Fully		Fully	Fully	Fully	Fully		Fully	Fully	Fully	Fully	provision of good from point of admission	Fully	Fully	Fully	Fully		Fast	Medium	Fully	Fully		Fully	Moderately	Fully	Fully		Fully	Moderately	Fully	Fully
345	Female	Outpatient	44	30 - 49 years	Primary	FARMER	Unemployment	No	I came on my own volition		Very fast	Very fast	Fully	Fully		Fully	Fully	Fully	Fully		Fully	Fully	Fully	Fully		Fully	Fully	Fully	Fully		Fully	Fully	Fully	Fully		Very fast	Very fast	Fully	Fully		Fully	Fully	Fully	Fully		Fully		Fully	Fully
145	Female	Outpatient	45	30 - 49 years	Primary	FARMER	Unemployment	No	I came on my own volition		Very fast	Very fast	Fully	Fully	REDUCE THE SERVICE CHARGES	Fully	Fully	Fully	Fully		Fully	Fully	Fully	Fully		Fully	Fully	Fully	Fully		Fully	Fully	Fully	Fully	VERY ILL PATIENTS SHOULD BE PRIORITIZED	Very Slow	Very Slow	Moderately	Moderately		Fully	Fully	Fully	Fully		Fully		Moderately	Fully
185	Male	Inpatient	32	30 - 49 years	Primary		Non-formal employment	Yes		unconcious on admission	Very fast	Very fast	Fully	Fully		Fully	Fully	Fully	Fully		Fully	Fully	Fully	Fully		Fully	Fully	Fully	Fully		Fully	Fully	Fully	Fully		Fast	Medium	Fully	Fully		Fully	Somewhat	Neutral	Fully		Fully	Moderately		Moderately
98	Female	Outpatient	38	30 - 49 years	Secondary		Non-formal employment	Yes	I was reffered from another faci		Very fast	Very fast	Fully	Fully		Fully	Fully	Fully	Fully		Fully	Fully	Fully	Fully		Fully	Fully	Fully	Fully		Fully	Fully	Fully	Fully		Fast	Medium	Fully	Fully		Fully	Somewhat	Moderately	Fully		Fully		Fully	Fully
99	Female	Outpatient	32	30 - 49 years	Secondary		Non-formal employment	Yes	I was reffered from another faci		Very fast	Very fast	Fully	Fully		Fully	Fully	Fully	Fully		Fully	Fully	Fully	Fully		Fully	Fully	Fully	Fully		Fully	Fully	Fully	Fully		Fast	Medium	Fully	Fully		Fully	Neutral	Moderately	Fully		Fully		Fully	Fully
256	Female	Outpatient	29	Less than 30 years	Secondary	BUSINESSLADY	Non-formal employment	Yes	I was reffered from another faci		Very fast	Very fast	Fully	Fully	NHIF SHOULD COVER FOR MOST SERVICES SUCH AS CONSUL	Fully	Fully	Fully	Fully		Fully	Fully	Fully	Fully		Fully	Fully	Fully	Fully		Fully	Fully	Fully	Fully		Medium	Medium	Fully	Fully	DO NOT SEND BACK PATIENTS WITHOUT BEING SERVED	Fully	Fully	Fully	Fully		Fully		Fully	Fully
258	Female	Outpatient	34	30 - 49 years	Secondary		Non-formal employment	Yes	I came on my own volition		Very fast	Very fast	Fully	Fully		Fully	Fully	Fully	Fully		Fully	Fully	Fully	Fully		Fully	Fully	Fully	Fully		Fully	Fully	Fully	Fully		Medium	Slow	Fully	Fully		Fully	Fully	Fully	Fully		Fully		Fully	Fully
293	Female	Outpatient	37	30 - 49 years	Secondary	FARMER	Non-formal employment	Yes	I came on my own volition		Very fast	Very fast	Fully	Fully		Fully	Fully	Fully	Fully		Fully	Fully	Fully	Fully		Fully	Fully	Fully	Fully		Fully	Fully	Fully	Fully		Medium	Slow	Fully	Fully		Fully	Neutral	Fully	Moderately		Fully		Fully	Fully
308	Female	Outpatient	25	Less than 30 years	Secondary		Non-formal employment	Yes	I was reffered from another faci		Very fast	Very fast	Fully	Fully		Fully	Fully	Fully	Fully		Fully	Fully	Fully	Fully		Fully	Fully	Fully	Fully		Fully	Fully	Fully	Fully		Medium	Fast	Fully	Fully		Fully	Moderately	Fully	Moderately		Fully		Fully	Fully
310	Female	Outpatient	39	30 - 49 years	Secondary		Non-formal employment	Yes	I was reffered from another faci		Very fast	Very fast	Fully	Fully		Fully	Fully	Fully	Fully		Fully	Fully	Fully	Fully		Fully	Fully	Fully	Fully		Fully	Fully	Fully	Fully		Fast	Medium	Fully	Fully		Fully	Not at all	Fully	Fully		Fully		Fully	Fully
137	Male	Outpatient	42	30 - 49 years	Secondary		Non-formal employment	No	I was reffered from another faci		Very fast	Very fast	Fully	Fully		Fully	Fully	Fully	Fully		Fully	Fully	Fully	Fully		Fully	Fully	Fully	Fully		Fully	Fully	Fully	Fully		Fast	Slow	Moderately	Moderately		Fully	Fully	Fully	Fully		Moderately		Fully	Fully
221	Female	Outpatient	23	Less than 30 years	Secondary		Non-formal employment	No	I was reffered from another faci		Very fast	Very fast	Fully	Fully		Fully	Fully	Fully	Fully		Fully	Fully	Fully	Fully		Fully	Fully	Fully	Fully		Fully	Fully	Fully	Fully		Medium	Slow	Fully	Fully		Fully	Fully	Fully	Fully		Fully		Fully	Fully
231	Female	Outpatient	29	Less than 30 years	Secondary	BUSINESSLADY	Non-formal employment	No	I was reffered from another faci		Very fast	Very fast	Fully	Fully		Fully	Fully	Fully	Fully		Fully	Fully	Fully	Fully		Fully	Fully	Fully	Fully		Fully	Fully	Fully	Fully		Fast	Fast	Fully	Fully		Fully	Fully	Fully	Fully		Fully		Fully	Fully
242	Female	Outpatient	31	30 - 49 years	Secondary		Non-formal employment	No	I was reffered from another faci		Very fast	Very fast	Fully	Fully		Fully	Fully	Fully	Fully		Fully	Fully	Fully	Fully		Fully	Fully	Fully	Fully		Fully	Fully	Fully	Fully		Fast	Fast	Fully	Fully		Fully	Fully	Fully	Fully		Fully		Moderately	Fully
340	Female	Outpatient	37	30 - 49 years	Secondary	BUSINESSLADY	Non-formal employment	No	I was reffered from another faci		Very fast	Very fast	Fully	Fully		Fully	Fully	Fully	Fully		Fully	Fully	Fully	Fully		Fully	Fully	Fully	Fully		Fully	Fully	Fully	Fully		Fast	Very fast	Fully	Fully		Fully	Neutral	Fully	Moderately		Fully		Fully	Fully
312	Female	Outpatient	23	Less than 30 years	Certificate	STUDENT	Formal employment	Yes	I came on my own volition		Very fast	Very fast	Fully	Fully		Fully	Fully	Fully	Fully		Fully	Fully	Fully	Fully		Fully	Fully	Fully	Fully		Fully	Fully	Fully	Fully		Fast	Medium	Fully	Fully		Fully	Neutral	Fully	Fully		Fully		Fully	Fully
336	Female	Outpatient	23	Less than 30 years	Certificate	CHEF	Formal employment	Yes	I was reffered from another faci		Very fast	Very fast	Fully	Fully		Fully	Fully	Fully	Fully		Fully	Fully	Fully	Fully		Fully	Fully	Fully	Fully		Fully	Fully	Fully	Fully		Fast	Fast	Fully	Fully		Fully	Somewhat	Fully	Fully		Fully		Fully	Fully
299	Female	Outpatient	36	30 - 49 years	Undergraduate	ACCOUNTANT	Formal employment	Yes	I came on my own volition		Very fast	Very fast	Fully	Fully		Fully	Fully	Fully	Fully		Fully	Fully	Fully	Fully		Fully	Fully	Fully	Fully		Fully	Fully	Fully	Fully		Fast	Fast	Fully	Fully		Fully	Neutral	Fully	Fully		Fully		Fully	Fully
112	Female	Inpatient	40	30 - 49 years	Primary		Non-formal employment	Yes	I was reffered from another faci		Very fast	Very fast	Fully	Fully		Fully	Fully	Fully	Fully		Fully		Fully	Fully		Fully	Fully	Fully	Fully		Fully	Fully	Fully	Fully		Medium	Slow	Fully	Fully	refered to service points yet nothing done	Fully	Moderately	Fully	Moderately		Fully	Fully	Fully	Fully
164	Female	Inpatient	17	Less than 30 years	Primary		Non-formal employment	Yes	I was reffered from another faci		Very fast	Very fast	Fully	Fully		Fully	Fully	Fully	Fully		Fully	Fully	Fully	Fully		Fully	Fully	Fully	Fully		Fully	Fully	Fully	Fully		Fast	Fast	Fully	Fully		Fully	Somewhat	Fully	Fully		Fully	Fully	Fully	Fully
266	Female	Inpatient	21	Less than 30 years	Secondary	STUDENT	Non-formal employment	Yes	I was reffered from another faci		Very fast	Very fast	Fully	Fully		Fully	Fully	Fully	Fully		Fully	Fully	Fully	Fully		Fully	Fully	Fully	Fully		Fully	Fully	Fully	Fully		Fast	Medium	Fully	Fully		Fully	Fully	Fully	Fully		Fully	Somewhat	Fully	Fully
184	Female	Inpatient	16	Less than 30 years	Secondary	student	Non-formal employment	Yes	I was reffered from another faci		Very fast	Very fast	Fully	Fully		Fully	Fully	Fully	Fully		Fully	Fully	Fully	Fully		Fully	Fully	Fully	Fully		Fully	Fully	Fully	Fully		Medium	Fast	Fully	Fully		Fully	Moderately	Fully	Fully		Fully	Neutral	Fully	Fully
263	Female	Inpatient	37	30 - 49 years	Certificate	CHEF	Formal employment	Yes	I was reffered from another faci		Very fast	Very fast	Fully	Fully		Fully	Fully	Fully	Fully		Fully	Fully	Fully	Fully		Fully	Fully	Fully	Fully		Fully	Fully	Fully	Fully		Very fast	Fast	Fully	Fully		Fully	Fully	Fully	Fully		Fully	Somewhat	Moderately	Fully
203	Female	Outpatient	35	30 - 49 years	Secondary	FARMER	Non-formal employment	Yes	I came on my own volition		Fast	Fast	Fully	Fully		Fully	Fully	Fully	Fully		Fully		Fully	Fully		Fully	Fully	Fully	Fully		Fully	Fully	Fully	Fully		Fast	Medium	Fully	Fully		Fully	Fully	Fully	Fully		Fully		Fully	Fully
227	Female	Outpatient	25	Less than 30 years	Secondary	BUSINESSLADY	Non-formal employment	Yes	I was reffered from another faci		Slow	Medium	Fully	Moderately		Fully	Neutral	Moderately	Somewhat		Fully		Fully	Fully		Somewhat	Somewhat	Neutral	Neutral		Fully	Not at all	Neutral	Neutral		Slow	Slow	Fully	Moderately		Fully	Fully	Fully	Moderately		Fully		Fully	Fully
254	Female	Outpatient	39	30 - 49 years	Primary	FARMER	Unemployment	Yes	I was reffered from another faci		Medium	Fast	Moderately	Moderately		Fully	Neutral	Neutral	Neutral		Neutral		Moderately	Moderately		Neutral	Neutral	Neutral	Neutral		Neutral	Neutral	Moderately	Neutral		Very Slow	Slow	Fully	Moderately		Fully	Moderately	Fully	Fully		Fully		Fully	Fully
301	Female	Outpatient	27	Less than 30 years	Secondary		Non-formal employment	Yes	I was reffered from another faci		Fast	Fast	Fully	Fully		Fully	Fully	Fully	Fully		Fully		Fully	Fully		Fully	Fully	Fully	Fully		Fully	Fully	Fully	Fully		Fast	Fast	Fully	Fully		Fully	Moderately	Fully	Fully		Fully		Fully	Fully
95	Female	Inpatient	46	30 - 49 years	Certificate	casual	Formal employment	Yes	I was reffered from another faci		Very fast	Very fast	Fully	Fully		Fully	Fully	Fully	Fully		Fully	Neutral	Moderately	Moderately		Fully	Fully	Fully	Fully		Moderately	Moderately	Fully	Moderately		Fast	Slow	Fully	Fully		Fully	Somewhat	Fully	Moderately		Fully	Fully	Fully	Fully
174	Male	Inpatient	56	50 years and above	Primary	farmer	Non-formal employment	Yes	I was reffered by a friend or co		Very fast	Very fast	Fully	Fully		Fully	Fully	Fully	Fully		Fully	Fully	Fully	Fully		Fully	Fully	Fully	Fully		Moderately	Somewhat	Fully	Fully	delayed	Very fast	Medium	Moderately	Fully		Fully	Neutral	Fully	Fully		Fully	Neutral	Fully	Fully
350	Female	Outpatient	28	Less than 30 years	Primary		Unemployment	No	I was reffered from another faci		Medium	Slow	Fully	Fully		Fully	Fully	Fully	Fully		Fully		Fully	Fully		Fully	Fully	Fully	Fully		Fully	Fully	Fully	Fully		Fast	Medium	Fully	Fully		Fully	Fully	Fully	Fully		Fully		Fully	Fully
157	Male	Outpatient	24	Less than 30 years	Diplma	HOUSEWIFE	Formal employment	Yes	I was reffered from another faci		Fast	Very fast	Neutral	Moderately		Moderately	Moderately	Moderately	Fully		Fully		Moderately	Moderately		Fully	Fully	Fully	Fully		Fully	Neutral	Fully	Neutral		Fast	Fast	Fully	Fully		Fully	Somewhat	Fully	Fully		Fully		Fully	Fully
337	Female	Outpatient	36	30 - 49 years	Diplma	SALES	Formal employment	No	I was reffered from another faci		Very fast	Very fast	Fully	Fully		Fully	Fully	Fully	Fully		Fully		Fully	Fully		Fully	Fully	Fully	Fully		Fully	Fully	Fully	Fully		Medium	Fast	Fully	Moderately		Fully	Somewhat	Moderately	Moderately		Fully		Fully	Fully
192	Female	Outpatient	30	30 - 49 years	Undergraduate	ACCOUNTANT	Formal employment	Yes	I was reffered from another faci		Fast	Fast	Moderately	Moderately		Fully	Fully	Fully	Fully		Fully		Moderately	Moderately		Neutral	Moderately	Moderately	Moderately		Neutral	Moderately	Moderately	Neutral		Slow	Slow	Fully	Moderately		Fully	Fully	Fully	Fully		Moderately		Fully	Moderately
146	Male	Outpatient	57	50 years and above	Primary		Unemployment	No	I was reffered from another faci		Fast	Fast	Fully	Fully	PAYMENT FOR THE SERVICES SHOULD NOT BE EXPENSIVE	Fully	Fully	Fully	Fully		Fully	Fully	Fully	Fully		Fully	Fully	Fully	Fully		Fully	Fully	Fully	Fully		Very Slow	Very Slow	Moderately	Fully	AVOID MISPLACING PATIENT FILES TO REDUCE DELAYS	Fully	Fully	Fully	Fully		Fully		Fully	Fully
69	Female	Outpatient	56	50 years and above	Secondary	farmer	Non-formal employment	Yes	I was reffered from another faci		Fast	Fast	Fully	Fully		Fully	Fully	Fully	Fully		Fully	Fully	Fully	Fully		Fully	Fully	Fully	Fully		Fully	Fully	Fully	Fully		Medium	Slow	Fully	Fully		Fully	Fully	Fully	Fully		Fully		Moderately	Fully
243	Female	Outpatient	28	Less than 30 years	Secondary		Non-formal employment	Yes	I came on my own volition		Fast	Fast	Fully	Fully		Fully	Fully	Fully	Fully		Fully	Fully	Fully	Fully		Fully	Fully	Fully	Fully		Fully	Fully	Fully	Fully		Fast	Medium	Fully	Fully		Fully	Fully	Fully	Fully		Fully		Moderately	Fully
245	Female	Outpatient	33	30 - 49 years	Secondary	BUSINESSLADY	Non-formal employment	Yes	I was reffered from another faci		Fast	Fast	Fully	Fully		Fully	Fully	Fully	Fully		Fully	Fully	Fully	Fully		Fully	Fully	Fully	Fully		Fully	Fully	Fully	Fully		Fast	Medium	Fully	Fully		Fully	Fully	Fully	Fully		Fully		Fully	Fully
232	Female	Outpatient	32	30 - 49 years	Secondary	HOUSEWIFE	Non-formal employment	Yes	I was reffered from another faci		Very fast	Fast	Fully	Fully		Fully	Fully	Fully	Fully		Fully	Fully	Fully	Fully		Fully	Fully	Fully	Fully		Fully	Fully	Fully	Fully		Fast	Medium	Fully	Fully		Fully	Fully	Fully	Fully		Fully		Moderately	Fully
296	Female	Outpatient	26	Less than 30 years	Secondary		Non-formal employment	Yes	I was reffered from another faci		Very fast	Very fast	Fully	Fully		Fully	Fully	Fully	Fully		Fully	Fully	Fully	Fully		Fully	Fully	Fully	Fully		Moderately	Fully	Fully	Fully		Fast	Medium	Fully	Fully		Fully	Neutral	Fully	Fully		Fully		Fully	Fully
325	Female	Outpatient	32	30 - 49 years	Secondary	HOUSEWIFE	Non-formal employment	Yes	I was reffered from another faci		Very fast	Fast	Fully	Fully		Fully	Fully	Fully	Fully		Fully	Fully	Fully	Fully		Fully	Fully	Fully	Fully		Fully	Fully	Fully	Fully		Fast	Medium	Fully	Fully		Fully	Moderately	Fully	Fully		Fully		Fully	Fully
149	Female	Outpatient	27	Less than 30 years	Secondary		Non-formal employment	Yes	I was reffered from another faci		Very fast	Fast	Fully	Fully		Fully	Fully	Fully	Fully		Fully	Fully	Fully	Fully		Fully	Fully	Fully	Fully		Fully	Fully	Fully	Fully		Very Slow	Very Slow	Fully	Moderately		Fully	Fully	Fully	Fully		Fully		Fully	Fully
160	Female	Outpatient	28	Less than 30 years	Secondary		Non-formal employment	Yes	I was reffered from another faci		Very fast	Fast	Fully	Fully		Fully	Fully	Fully	Fully		Fully	Fully	Fully	Fully		Fully	Fully	Fully	Fully		Fully	Fully	Fully	Fully		Medium	Slow	Fully	Fully		Fully	Neutral	Fully	Fully		Fully		Moderately	Fully
120	Female	Outpatient	39	30 - 49 years	Secondary		Non-formal employment	Yes	I was reffered from another faci		Very fast	Very fast	Fully	Fully		Fully	Fully	Fully	Fully		Fully	Fully	Fully	Fully		Fully	Fully	Fully	Fully		Fully	Fully	Fully	Fully		Slow	Very Slow	Fully	Fully		Fully	Fully	Fully	Fully		Fully		Fully	Fully
133	Female	Outpatient	39	30 - 49 years	Secondary		Non-formal employment	Yes	I was reffered from another faci		Very fast	Very fast	Fully	Fully		Fully	Fully	Fully	Fully		Fully	Fully	Fully	Fully		Fully	Fully	Fully	Fully		Fully	Fully	Fully	Fully		Very Slow	Very Slow	Moderately	Fully		Fully	Moderately	Fully	Somewhat		Fully		Fully	Neutral
136	Male	Outpatient	33	30 - 49 years	Secondary		Non-formal employment	Yes	I was reffered from another faci		Very fast	Very fast	Fully	Fully		Fully	Fully	Fully	Fully		Fully	Fully	Fully	Fully		Fully	Fully	Fully	Fully		Fully	Fully	Fully	Fully		Medium	Slow	Fully	Fully		Fully	Fully	Fully	Fully		Fully		Fully	Fully
194	Female	Outpatient	31	30 - 49 years	Secondary	BUSINESSLADY	Non-formal employment	Yes	I was reffered from another faci		Very fast	Very fast	Fully	Fully		Fully	Fully	Fully	Fully		Fully	Fully	Fully	Fully		Fully	Fully	Fully	Fully		Fully	Fully	Fully	Fully		Slow	Very Slow	Fully	Moderately		Fully	Fully	Fully	Fully		Moderately		Moderately	Moderately
313	Female	Outpatient	35	30 - 49 years	Secondary	CASUAL	Non-formal employment	Yes	I was reffered from another faci		Very fast	Very fast	Fully	Fully		Fully	Fully	Fully	Fully		Fully	Fully	Fully	Fully		Fully	Fully	Fully	Fully		Fully	Fully	Fully	Fully		Fast	Medium	Fully	Fully		Fully	Moderately	Fully	Fully		Fully		Fully	Fully
314	Female	Outpatient	26	Less than 30 years	Secondary	HOUSEWIFE	Non-formal employment	Yes	I was reffered from another faci		Very fast	Very fast	Fully	Fully		Fully	Fully	Fully	Fully		Fully	Fully	Fully	Fully		Fully	Fully	Fully	Fully		Fully	Fully	Fully	Fully		Fast	Medium	Fully	Fully		Fully	Fully	Fully	Fully		Fully		Fully	Fully
318	Female	Outpatient	21	Less than 30 years	Secondary		Non-formal employment	Yes	I was reffered from another faci		Very fast	Very fast	Fully	Fully		Fully	Fully	Fully	Fully		Fully	Fully	Fully	Fully		Fully	Fully	Fully	Fully		Fully	Fully	Fully	Fully		Medium	Fast	Fully	Fully		Fully	Moderately	Fully	Fully		Fully		Fully	Fully
321	Female	Outpatient	33	30 - 49 years	Secondary	HOUSEWIFE	Non-formal employment	Yes	I was reffered from another faci		Very fast	Very fast	Fully	Fully		Fully	Fully	Fully	Fully		Fully	Fully	Fully	Fully		Fully	Fully	Fully	Fully		Fully	Fully	Fully	Fully		Fast	Fast	Fully	Fully		Fully	Neutral	Fully	Fully		Fully		Fully	Fully
341	Female	Outpatient	19	Less than 30 years	Secondary	HOUSEWIFE	Non-formal employment	No	I came on my own volition		Very fast	Very fast	Fully	Fully		Fully	Fully	Fully	Fully		Fully	Fully	Fully	Fully		Fully	Fully	Fully	Fully		Fully	Fully	Fully	Fully		Medium	Slow	Fully	Fully		Fully	Moderately	Moderately	Neutral		Fully		Fully	Fully
349	Female	Outpatient	32	30 - 49 years	Secondary	BUSINESSLADY	Non-formal employment	No	I was reffered from another faci		Very fast	Very fast	Fully	Fully		Fully	Fully	Fully	Fully		Fully	Fully	Fully	Fully		Fully	Fully	Fully	Fully		Fully	Fully	Fully	Fully		Fast	Fast	Fully	Fully		Fully	Moderately	Fully	Fully		Fully		Fully	Fully
352	Female	Outpatient	27	Less than 30 years	Secondary	HOUSEWIFE	Non-formal employment	No	I was reffered from another faci		Very fast	Very fast	Fully	Fully		Fully	Fully	Fully	Fully		Fully	Fully	Fully	Fully		Fully	Fully	Fully	Fully		Fully	Fully	Fully	Fully		Fast	Medium	Moderately	Fully		Neutral	Neutral	Moderately	Moderately		Fully		Fully	Fully
290	Female	Outpatient	33	30 - 49 years	Certificate	BUSINESSLADY	Formal employment	Yes	I was reffered from another faci		Very fast	Very fast	Fully	Fully		Fully	Fully	Fully	Fully		Fully	Fully	Fully	Fully		Fully	Fully	Fully	Fully		Fully	Fully	Fully	Fully		Very fast	Fast	Fully	Fully		Fully	Fully	Fully	Fully		Fully		Fully	Fully
347	Female	Outpatient	21	Less than 30 years	Certificate	STUDENT	Formal employment	Yes	I came on my own volition		Very fast	Very fast	Fully	Fully		Fully	Fully	Fully	Fully		Fully	Fully	Fully	Fully		Fully	Fully	Fully	Fully		Fully	Fully	Fully	Fully		Fast	Medium	Fully	Fully		Fully	Fully	Fully	Fully		Fully		Fully	Fully
109	Male	Outpatient	31	30 - 49 years	Diplma	marketing	Formal employment	Yes	I was reffered from another faci		Very fast	Very fast	Fully	Fully		Fully	Fully	Fully	Fully		Fully	Fully	Fully	Fully		Fully	Fully	Fully	Fully		Fully	Fully	Fully	Fully		Medium	Medium	Fully	Fully		Fully	Somewhat	Moderately	Fully		Fully		Fully	Fully
125	Male	Outpatient	27	Less than 30 years	Diplma		Formal employment	Yes	I was reffered from another faci		Very fast	Very fast	Fully	Fully		Fully	Fully	Fully	Fully		Fully	Fully	Fully	Fully		Fully	Fully	Fully	Fully		Fully	Fully	Fully	Fully		Medium	Fast	Fully	Fully		Fully	Moderately	Fully	Moderately		Fully		Fully	Fully
152	Female	Outpatient	35	30 - 49 years	Diplma	NURSE	Formal employment	No	I came on my own volition		Very fast	Very fast	Fully	Fully		Fully	Fully	Fully	Fully		Fully	Fully	Fully	Fully		Fully	Fully	Fully	Fully		Fully	Fully	Fully	Fully		Very Slow	Very Slow	Fully	Fully		Fully	Fully	Fully	Fully		Fully		Fully	Fully
140	Female	Outpatient	36	30 - 49 years	Undergraduate	ACCOUNTANT	Formal employment	Yes	I came on my own volition		Very fast	Very fast	Fully	Fully	PATIENT DELAYS SHOULD BE MINIMIZED	Fully	Fully	Fully	Fully		Fully	Fully	Fully	Fully	SANITIZERS SHOULD BE READILY AVAILABLE IN THE CLIN	Fully	Fully	Fully	Fully		Fully	Fully	Fully	Fully		Medium	Very Slow	Fully	Fully		Fully	Fully	Fully	Fully		Fully		Moderately	Fully
175	Female	Inpatient	60	50 years and above	Primary	farmer	Non-formal employment	Yes	I was reffered from another faci		Very fast	Very fast	Fully	Fully		Fully	Fully	Fully	Fully		Fully	Fully	Fully	Fully		Fully	Fully	Fully	Fully		Fully	Fully	Fully	Fully		Fast	Medium	Fully	Fully		Fully	Fully	Fully	Fully		Fully	Neutral	Fully	Fully
182	Female	Inpatient	52	50 years and above	Primary	farmer	Non-formal employment	Yes	I was reffered from another faci		Very fast	Very fast	Fully	Fully		Fully	Fully	Fully	Fully		Fully	Fully	Fully	Fully		Fully	Fully	Fully	Fully		Fully	Fully	Fully	Fully		Fast	Slow	Fully	Fully	long waiting times	Fully	Fully	Fully	Fully		Fully	Moderately	Fully	Fully
214	Female	Inpatient	28	Less than 30 years	Secondary	SALOONIST	Non-formal employment	Yes	I was reffered from another faci		Very fast	Very fast	Fully	Fully		Fully	Fully	Fully	Fully		Fully	Fully	Fully	Fully		Fully	Fully	Fully	Fully		Fully	Fully	Fully	Fully		Medium	Fast	Fully	Fully		Fully	Fully	Fully	Fully		Fully	Neutral	Fully	Fully
268	Female	Inpatient	33	30 - 49 years	Secondary		Non-formal employment	Yes	I was reffered from another faci		Very fast	Very fast	Fully	Fully		Fully	Fully	Fully	Fully		Fully	Fully	Fully	Fully		Fully	Fully	Fully	Fully		Fully	Fully	Fully	Fully		Fast	Fast	Fully	Fully		Fully	Moderately	Fully	Fully		Fully	Neutral	Fully	Fully
229	Female	Outpatient	26	Less than 30 years	Secondary		Non-formal employment	Yes	I came on my own volition		Fast	Fast	Fully	Fully		Fully	Somewhat	Fully	Fully		Moderately		Fully	Fully		Fully	Fully	Fully	Fully		Fully	Fully	Fully	Fully		Fast	Slow	Fully	Fully		Fully	Fully	Fully	Fully		Fully		Fully	Fully
240	Female	Outpatient	40	30 - 49 years	Secondary	BUSINESSLADY	Non-formal employment	Yes	I was reffered from another faci		Fast	Fast	Fully	Fully		Fully	Fully	Fully	Fully		Fully		Fully	Fully		Fully	Fully	Fully	Fully		Fully	Fully	Fully	Fully		Medium	Fast	Fully	Fully		Fully	Moderately	Fully	Fully		Moderately		Fully	Fully
35	Male	Outpatient	51	50 years and above	Primary	farmer	Formal employment	Yes	I was reffered from another faci		Very fast	Very fast	Fully	Fully		Fully	Moderately	Fully	Fully		Moderately	Fully	Fully	Fully		Fully	Fully	Fully	Fully		Moderately	Fully	Fully	Fully		Very Slow	Very Slow	Fully	Neutral		Fully	Fully	Fully	Moderately		Fully		Fully	Fully
110	Male	Outpatient	37	30 - 49 years	Primary		Formal employment	Yes	I was reffered from another faci		Fast	Fast	Moderately	Fully		Fully	Fully	Fully	Fully		Fully	Fully	Fully	Fully		Fully	Fully	Fully	Fully		Fully	Fully	Fully	Fully		Very Slow	Slow	Fully	Moderately		Fully	Somewhat	Somewhat	Moderately		Fully		Fully	Fully
215	Female	Inpatient	32	30 - 49 years	Primary		Unemployment	Yes	I was reffered from another faci		Very fast	Very fast	Fully	Fully		Fully	Fully	Fully	Fully		Fully	Neutral	Neutral	Neutral		Fully	Fully	Fully	Fully		Fully	Fully	Fully	Fully		Fast	Fast	Fully	Fully		Fully	Moderately	Fully	Fully		Fully	Somewhat	Fully	Fully
180	Female	Inpatient	37	30 - 49 years	Primary	artist	Non-formal employment	Yes	I came on my own volition		Very fast	Very fast	Fully	Fully		Fully	Fully	Fully	Fully		Fully	Fully	Fully	Fully		Fully	Fully	Fully	Fully		Neutral	Neutral	Fully	Neutral		Fast	Very fast	Fully	Moderately		Fully	Neutral	Moderately	Moderately		Fully	Fully	Fully	Fully
40	Male	Outpatient	62	50 years and above	Primary	farmer	Formal employment	Yes	I was reffered from another faci		Fast	Fast	Fully	Fully	patients to be served according to arrival times	Fully	Fully	Fully	Fully		Fully	Fully	Fully	Fully		Fully	Fully	Fully	Fully		Fully	Fully	Fully	Fully		Fast	Very Slow	Fully	Fully		Fully	Fully	Fully	Fully		Fully		Neutral	Fully
123	Male	Outpatient	62	50 years and above	Primary	masonary	Formal employment	Yes	I was reffered from another faci		Very fast	Fast	Fully	Fully		Fully	Fully	Fully	Fully		Fully	Fully	Fully	Fully		Moderately	Fully	Fully	Fully		Fully	Fully	Fully	Fully		Slow	Slow	Fully	Fully		Fully	Moderately	Fully	Moderately		Fully		Fully	Fully
134	Female	Outpatient	24	Less than 30 years	Primary	student	Non-formal employment	Yes	I was reffered from another faci		Very fast	Very fast	Fully	Fully		Fully	Fully	Fully	Fully		Moderately	Moderately	Fully	Fully		Fully	Fully	Fully	Fully		Fully	Fully	Fully	Fully		Very Slow	Very Slow	Moderately	Moderately		Fully	Fully	Fully	Neutral		Fully		Fully	Fully
237	Female	Outpatient	61	50 years and above	Primary	FARMER	Non-formal employment	Yes	I was reffered from another faci		Fast	Fast	Fully	Fully		Fully	Fully	Fully	Fully		Fully	Fully	Fully	Fully		Fully	Fully	Fully	Fully		Fully	Fully	Fully	Fully		Fast	Slow	Fully	Fully		Fully	Fully	Fully	Fully		Fully		Fully	Fully
251	Female	Outpatient	30	30 - 49 years	Primary		Non-formal employment	Yes	I was reffered from another faci		Fast	Fast	Fully	Fully		Fully	Fully	Fully	Fully		Fully	Fully	Fully	Fully		Fully	Fully	Fully	Fully		Fully	Fully	Fully	Fully		Fast	Fast	Fully	Fully		Fully	Moderately	Fully	Fully		Fully		Fully	Fully
288	Female	Outpatient	26	Less than 30 years	Secondary		Non-formal employment	Yes	I came on my own volition		Fast	Fast	Fully	Fully		Fully	Fully	Fully	Fully		Fully	Fully	Fully	Fully		Fully	Fully	Fully	Fully		Fully	Fully	Fully	Fully		Fast	Medium	Fully	Fully		Fully	Somewhat	Fully	Fully		Fully		Fully	Fully
202	Female	Outpatient	32	30 - 49 years	Secondary		Non-formal employment	No	I was reffered from another faci		Fast	Fast	Fully	Fully		Fully	Fully	Fully	Fully		Fully	Fully	Fully	Fully		Fully	Fully	Fully	Fully		Fully	Fully	Fully	Fully		Medium	Slow	Fully	Fully		Fully	Fully	Fully	Fully		Fully		Fully	Fully
206	Female	Outpatient	26	Less than 30 years	Secondary		Non-formal employment	No	I was reffered from another faci		Fast	Fast	Fully	Fully		Fully	Fully	Fully	Fully		Fully	Fully	Fully	Fully		Fully	Fully	Fully	Fully		Fully	Fully	Fully	Fully		Medium	Medium	Fully	Fully		Fully	Fully	Fully	Fully		Fully		Fully	Fully
344	Female	Outpatient	26	Less than 30 years	Secondary	BUSINESSLADY	Non-formal employment	No	I was reffered from another faci		Fast	Fast	Fully	Fully		Fully	Fully	Fully	Fully		Fully	Fully	Fully	Fully		Fully	Fully	Fully	Fully		Fully	Fully	Fully	Fully		Fast	Medium	Fully	Fully		Fully	Moderately	Fully	Fully		Fully		Fully	Fully
73	Female	Inpatient	30	30 - 49 years	Secondary		Non-formal employment	No	I was reffered from another faci		Very fast	Fast	Fully	Fully		Fully	Fully	Fully	Fully		Fully	Moderately	Fully	Fully		Fully	Fully	Fully	Fully		Fully	Fully	Fully	Fully		Fast	Very Slow	Fully	Fully		Fully	Fully	Fully	Fully		Fully	Neutral		Fully
283	Female	Inpatient	36	30 - 49 years	Primary	SALOONIST	Unemployment	Yes	I was reffered from another faci		Fast	Fast	Fully	Fully		Fully	Fully	Fully	Fully		Fully	Fully	Fully	Fully		Fully	Fully	Fully	Fully		Fully	Fully	Fully	Fully		Fast	Fast	Fully	Fully		Fully	Fully	Fully	Fully		Fully	Somewhat	Fully	Fully
168	Male	Inpatient	50	50 years and above	Secondary	FARMER	Formal employment	Yes	I came on my own volition		Fast	Very fast	Fully	Fully		Fully	Fully	Fully	Fully		Fully	Moderately	Fully	Fully		Fully	Fully	Fully	Fully		Fully	Fully	Fully	Fully		Medium	Medium	Fully	Fully		Fully	Neutral	Fully	Fully		Fully	Fully	Fully	Fully
162	Female	Outpatient	23	Less than 30 years	Secondary		Non-formal employment	Yes	I was reffered from another faci		Very fast	Fast	Fully	Fully		Fully	Fully	Fully	Fully		Fully	Fully	Fully	Fully		Fully	Fully	Fully	Fully		Fully	Fully	Fully	Fully		Medium	Slow	Fully	Fully		Fully	Neutral	Moderately	Fully		Fully		Fully	Fully
39	Male	Outpatient	45	30 - 49 years	Secondary	business	Non-formal employment	No	I was reffered from another faci		Very fast	Fast	Fully	Fully	patents to be severed according to arrival times	Fully	Fully	Fully	Fully		Fully	Fully	Fully	Fully		Fully	Fully	Fully	Fully	provide proper direction of service points in knh	Fully	Fully	Fully	Fully		Medium	Very Slow	Fully	Fully	waited log to been aftr 5 hrs	Fully	Fully	Fully	Fully		Fully		Fully	Fully
138	Female	Outpatient	31	30 - 49 years	Secondary	marketing	Non-formal employment	No	I was reffered from another faci		Very fast	Fast	Fully	Fully		Fully	Fully	Fully	Fully		Fully	Fully	Fully	Fully		Fully	Fully	Fully	Fully		Fully	Fully	Fully	Fully		Fast	Slow	Fully	Fully		Fully	Fully	Fully	Fully		Fully		Fully	Fully
148	Female	Outpatient	59	50 years and above	Secondary	BUSINESSLADY	Non-formal employment	No	I came on my own volition		Very fast	Very fast	Fully	Fully		Fully	Fully	Fully	Fully		Fully	Fully	Fully	Fully		Fully	Fully	Fully	Fully		Fully	Moderately	Fully	Fully		Medium	Very Slow	Moderately	Moderately		Fully	Fully	Fully	Moderately		Fully		Moderately	Fully
139	Male	Outpatient	62	50 years and above	Primary	casual	Unemployment	No	I was reffered from another faci		Fast	Fast	Fully	Fully		Fully	Fully	Fully	Fully		Fully	Fully	Fully	Fully		Fully	Fully	Fully	Fully	should get all services within one day not back ho	Fully	Moderately	Fully	Fully		Fast	Slow	Fully	Fully		Fully	Fully	Fully	Fully		Fully		Fully	Fully
193	Female	Outpatient	36	30 - 49 years	Diplma	HOUSEWIFE	Formal employment	Yes	I was reffered from another faci		Very fast	Very fast	Fully	Fully		Fully	Fully	Fully	Fully		Moderately	Neutral	Fully	Fully		Fully	Fully	Fully	Fully		Fully	Fully	Fully	Fully		Slow	Medium	Fully	Moderately		Fully	Fully	Moderately	Moderately		Moderately		Moderately	Fully
209	Female	Outpatient	30	30 - 49 years	Primary	FARMER	Non-formal employment	Yes	I was reffered from another faci		Very fast	Fast	Fully	Fully		Fully	Moderately	Fully	Fully		Fully	Moderately	Fully	Fully		Fully	Fully	Fully	Fully		Moderately	Neutral	Fully	Moderately		Fast	Very fast	Fully	Fully		Fully	Moderately	Fully	Fully		Fully		Fully	Fully
127	Male	Outpatient	76	50 years and above	Not studied		Formal employment	Yes	I came on my own volition		Fast	Fast	Fully	Fully		Fully	Neutral	Neutral	Moderately		Fully		Fully	Fully		Moderately	Fully	Fully	Fully		Fully	Fully	Fully	Fully		Very Slow	Very Slow	Fully	Fully		Fully	Fully	Fully	Fully		Fully		Fully	Fully
315	Female	Outpatient	23	Less than 30 years	Secondary		Non-formal employment	Yes	I was reffered from another faci		Very fast	Fast	Fully	Fully		Fully	Fully	Fully	Fully		Neutral		Neutral	Fully		Fully	Moderately	Fully	Fully		Neutral	Neutral	Fully	Neutral		Very fast	Medium	Fully	Moderately		Fully	Moderately	Fully	Moderately		Fully		Fully	Fully
298	Female	Outpatient	27	Less than 30 years	Secondary	HOUSEWIFE	Non-formal employment	Yes	I was reffered from another faci		Fast	Fast	Fully	Fully		Fully	Fully	Fully	Fully		Fully		Fully	Fully		Fully	Fully	Fully	Fully		Fully	Moderately	Fully	Fully		Very fast	Medium	Fully	Fully		Fully	Somewhat	Fully	Fully		Fully		Moderately	Fully
328	Female	Outpatient	35	30 - 49 years	Certificate	TEACHER	Formal employment	Yes	I was reffered from another faci		Fast	Medium	Neutral	Moderately		Moderately	Moderately	Fully	Fully		Neutral	Neutral	Neutral	Neutral		Neutral	Neutral	Neutral	Neutral		Neutral	Somewhat	Moderately	Neutral		Fast	Very fast	Fully	Fully		Fully	Somewhat	Fully	Fully		Fully		Fully	Fully
18	Male	Inpatient	40	30 - 49 years	Primary	butcher	Unemployment	Yes	I was reffered from another faci		Slow	Very Slow	Moderately	Fully		Fully	Fully	Fully	Fully		Moderately	Fully	Moderately	Fully		Fully	Fully	Fully	Moderately		Fully	Fully	Fully	Fully		Very fast	Fast	Moderately	Neutral		Fully	Moderately	Moderately	Fully		Fully	Neutral	Moderately	Fully
21	Female	Inpatient	35	30 - 49 years	Secondary	farmer	Non-formal employment	No	I was reffered from another faci		Medium	Fast	Fully	Fully		Fully	Moderately	Fully	Fully		Fully	Neutral	Moderately	Fully		Fully	Fully	Fully	Fully		Fully	Neutral	Fully	Fully		Medium	Fast	Neutral	Fully		Fully	Moderately	Fully	Fully		Fully	Neutral	Moderately	Fully
259	Female	Inpatient	27	Less than 30 years	Certificate	SALES	Formal employment	Yes	I was reffered from another faci		Fast	Very fast	Fully	Fully		Fully	Fully	Fully	Fully		Fully	Neutral	Fully	Fully		Fully	Fully	Fully	Fully		Fully	Moderately	Moderately	Moderately		Very fast	Very fast	Fully	Fully		Fully	Neutral	Moderately	Fully		Fully	Somewhat	Fully	Fully
252	Female	Outpatient	52	50 years and above	Primary	FARMER	Non-formal employment	Yes	I was reffered from another faci		Fast	Fast	Fully	Fully		Fully	Fully	Fully	Fully		Fully	Fully	Fully	Fully		Fully	Fully	Fully	Fully		Fully	Fully	Fully	Fully		Fast	Medium	Fully	Fully		Fully	Fully	Fully	Fully		Fully		Moderately	Fully
257	Female	Outpatient	56	50 years and above	Primary	FARMER	Unemployment	Yes	I was reffered from another faci		Fast	Fast	Fully	Fully	MINIMUM SERVICE CHARGES	Fully	Fully	Fully	Fully		Fully	Fully	Fully	Fully		Fully	Fully	Fully	Fully		Fully	Fully	Fully	Fully		Medium	Slow	Fully	Fully	STOPBOOKINGCLINICSFORMANYPATIENTSONLYTOSENDSOMEB	Fully	Fully	Fully	Fully		Fully		Fully	Fully
286	Female	Outpatient	31	30 - 49 years	Primary		Unemployment	Yes	I was reffered from another faci		Fast	Fast	Fully	Fully		Fully	Fully	Fully	Fully		Fully	Fully	Fully	Fully		Fully	Fully	Fully	Fully		Fully	Fully	Fully	Fully		Fast	Fast	Fully	Fully		Fully	Neutral	Fully	Fully		Fully		Fully	Fully
302	Female	Outpatient	34	30 - 49 years	Primary	FARMER	Unemployment	Yes	I was reffered from another faci		Fast	Fast	Fully	Fully		Fully	Fully	Fully	Fully		Fully	Fully	Fully	Fully		Fully	Fully	Fully	Fully		Fully	Fully	Fully	Fully		Fast	Medium	Fully	Fully		Fully	Moderately	Fully	Fully		Fully		Fully	Fully
219	Female	Outpatient	28	Less than 30 years	Certificate	CHEF	Formal employment	Yes	I was reffered from another faci		Fast	Fast	Fully	Fully		Fully	Fully	Fully	Fully		Fully	Fully	Fully	Fully		Fully	Fully	Fully	Fully		Fully	Fully	Fully	Fully		Medium	Slow	Fully	Fully		Fully	Fully	Fully	Fully		Fully		Fully	Fully
222	Female	Outpatient	32	30 - 49 years	Diplma	TEACHER	Formal employment	Yes	I was reffered from another faci		Fast	Fast	Fully	Fully	THE BOOKING PROCESS SHOULD BE SHORTENED TO MINIMIZ	Fully	Fully	Fully	Fully		Fully	Fully	Fully	Fully		Fully	Fully	Fully	Fully		Fully	Fully	Fully	Fully		Slow	Very Slow	Fully	Fully		Fully	Fully	Fully	Fully		Fully		Fully	Fully
343	Female	Outpatient	20	Less than 30 years	Diplma	STUDENT	Formal employment	No	I was reffered from another faci		Fast	Fast	Fully	Fully		Fully	Fully	Fully	Fully		Fully	Fully	Fully	Fully		Fully	Fully	Fully	Fully		Fully	Fully	Fully	Fully		Fast	Fast	Fully	Fully		Fully	Fully	Fully	Fully		Fully		Fully	Fully
375	Female	Inpatient	42	30 - 49 years	Primary	FARMER	Non-formal employment	Yes	I was reffered from another faci		Fast	Fast	Fully	Fully		Fully	Fully	Fully	Fully		Fully	Fully	Fully	Fully		Fully	Fully	Fully	Fully		Fully	Fully	Fully	Fully		Slow	Very Slow	Moderately	Neutral	THERE ARE TOO MUCH DELAYS ESPECIALLY IMAGING	Neutral	Not at all	Neutral	Neutral		Fully	Neutral	Fully	Fully
273	Female	Inpatient	26	Less than 30 years	Primary		Non-formal employment	Yes	I was reffered from another faci		Fast	Fast	Fully	Fully		Fully	Fully	Fully	Fully		Fully	Fully	Fully	Fully		Fully	Fully	Fully	Fully		Fully	Fully	Fully	Fully		Fast	Medium	Fully	Fully		Fully	Fully	Fully	Fully		Fully	Neutral	Fully	Fully
129	Female	Outpatient	66	50 years and above	Not studied		Formal employment	Yes	I was reffered from another faci		Fast	Fast	Fully	Moderately		Fully	Fully	Fully	Fully		Fully	Fully	Fully	Fully		Fully	Fully	Fully	Fully		Fully	Fully	Fully	Moderately		Very Slow	Very Slow	Neutral	Neutral		Moderately	Neutral	Neutral	Neutral		Moderately		Fully	Moderately
218	Female	Outpatient	26	Less than 30 years	Secondary		Non-formal employment	No	I was reffered from another faci		Fast	Medium	Fully	Fully		Fully	Fully	Fully	Fully		Fully	Moderately	Fully	Fully		Fully	Fully	Fully	Fully		Fully	Fully	Fully	Fully		Medium	Medium	Fully	Fully		Fully	Fully	Fully	Fully		Fully		Fully	Fully
191	Female	Outpatient	41	30 - 49 years	Secondary		Non-formal employment	Yes	I was reffered from another faci		Fast	Fast	Fully	Fully		Fully	Fully	Fully	Fully		Fully	Fully	Fully	Fully		Fully	Fully	Moderately	Moderately		Fully	Moderately	Moderately	Moderately		Very Slow	Slow	Fully	Moderately		Fully	Fully	Fully	Fully		Fully		Fully	Fully
17	Male	Inpatient	27	Less than 30 years	Secondary		Non-formal employment	Yes	I was reffered from another faci		Very fast	Very Slow	Fully	Fully		Fully	Not at all	Fully	Fully		Not at all	Fully	Not at all	Fully		Fully	Moderately	Fully	Somewhat		Fully	Not at all	Fully	Moderately		Fast	Very Slow	Not at all	Fully		Moderately	Fully	Fully	Fully		Fully	Not at all	Not at all	Fully
65	Female	Outpatient	43	30 - 49 years	Secondary	storekeeper	Non-formal employment	Yes	I came on my own volition		Very fast	Very fast	Fully	Fully		Fully	Fully	Fully	Fully		Fully	Fully	Fully	Moderately		Fully	Fully	Fully	Fully		Moderately	Moderately	Moderately	Moderately		Very Slow	Very Slow	Fully	Fully		Fully	Moderately	Fully	Fully		Fully		Fully	Fully
291	Female	Outpatient	41	30 - 49 years	Secondary		Non-formal employment	Yes	I was reffered from another faci		Fast	Fast	Fully	Fully		Fully	Fully	Fully	Fully		Fully	Neutral	Moderately	Moderately		Fully	Fully	Fully	Fully		Fully	Moderately	Fully	Fully		Medium	Medium	Fully	Fully		Fully	Neutral	Moderately	Fully		Fully		Fully	Fully
113	Male	Outpatient	26	Less than 30 years	Secondary	3	Non-formal employment	No	I was reffered from another faci		Very fast	Fast	Fully	Fully		Fully	Somewhat	Fully	Fully		Fully	Fully	Fully	Fully		Moderately	Moderately	Fully	Fully		Fully	Fully	Fully	Moderately		Slow	Medium	Fully	Fully		Fully	Moderately	Fully	Moderately		Fully		Moderately	Moderately
304	Female	Outpatient	37	30 - 49 years	Secondary	BUSINESSLADY	Non-formal employment	Yes	I was reffered from another faci		Medium	Slow	Fully	Fully		Fully	Neutral	Fully	Fully		Moderately		Fully	Fully		Fully	Moderately	Fully	Fully		Fully	Somewhat	Fully	Fully		Fast	Medium	Fully	Fully		Fully	Neutral	Fully	Fully		Fully		Fully	Fully
279	Female	Inpatient	20	Less than 30 years	Diplma	SALES	Formal employment	Yes	I was reffered from another faci		Very fast	Very fast	Fully	Fully		Fully	Fully	Fully	Fully		Neutral	Neutral	Neutral	Fully		Fully	Fully	Fully	Fully		Neutral	Neutral	Moderately	Moderately		Slow	Slow	Fully	Fully		Fully	Somewhat	Fully	Fully		Fully	Neutral	Moderately	Moderately
56	Female	Outpatient	16	Less than 30 years	Secondary	student	Non-formal employment	No	I was reffered from another faci		Fast	Fast	Fully	Fully		Fully	Fully	Fully	Fully		Fully	Neutral	Moderately	Fully		Fully	Fully	Fully	Fully		Fully	Fully	Fully	Fully		Medium	Medium	Moderately	Fully		Fully	Fully	Fully	Fully		Fully		Moderately	Fully
289	Male	Outpatient	39	30 - 49 years	Secondary	BUSINESSMAN	Non-formal employment	Yes	I was reffered from another faci		Very fast	Very fast	Fully	Fully		Fully	Fully	Fully	Fully		Fully		Fully	Fully		Fully	Fully	Fully	Fully		Fully	Fully	Fully	Fully		Fast	Fast	Fully	Fully		Fully	Neutral	Moderately	Fully		Fully		Fully	Fully
292	Female	Outpatient	32	30 - 49 years	Secondary		Non-formal employment	Yes	I was reffered from another faci		Fast	Medium	Fully	Fully		Fully	Fully	Fully	Fully		Fully		Fully	Fully		Fully	Fully	Fully	Fully		Fully	Fully	Fully	Fully		Fast	Fast	Fully	Fully		Fully	Neutral	Moderately	Fully		Fully		Fully	Fully
249	Female	Inpatient	43	30 - 49 years	Secondary	BUSINESSLADY	Non-formal employment	Yes	I was reffered from another faci		Fast	Very fast	Fully	Fully		Fully	Fully	Fully	Fully		Fully		Fully	Fully		Fully	Fully	Fully	Fully		Fully	Fully	Fully	Fully		Slow	Fast	Moderately	Neutral		Fully	Fully	Fully	Moderately		Fully	Not at all	Fully	Fully
368	Female	Inpatient	29	Less than 30 years	Undergraduate		Formal employment	Yes	I was reffered from another faci		Fast	Fast	Moderately	Moderately		Fully	Fully	Fully	Fully		Neutral	Neutral	Moderately	Fully		Moderately	Moderately	Fully	Fully		Neutral	Neutral	Moderately	Neutral		Slow	Fast	Fully	Moderately		Fully	Somewhat	Moderately	Neutral		Fully	Somewhat	Fully	Fully
8	Male	Inpatient	62	50 years and above	Secondary		Formal employment	No	I was reffered from another faci		Fast	Medium	Fully	Fully	high expectation of all services	Fully	Fully	Fully	Fully		Fully	Moderately	Fully	Neutral		Fully	Fully	Fully	Fully		Neutral	Neutral	Moderately	Moderately		Slow	Medium	Fully	Fully		Fully	Fully	Fully	Fully		Fully	Fully	Fully	Fully
260	Female	Inpatient	51	50 years and above	Not studied	FARMER	Formal employment	Yes	I was reffered from another faci		Very fast	Very fast	Fully	Fully		Fully	Moderately	Moderately	Fully		Fully	Neutral	Neutral	Fully		Fully	Fully	Fully	Fully		Moderately	Moderately	Fully	Neutral		Medium	Fast	Fully	Fully		Fully	Moderately	Fully	Moderately		Fully	Moderately	Fully	Fully
280	Female	Inpatient	28	Less than 30 years	Diplma	TEACHER	Formal employment	Yes	I was reffered from another faci		Very fast	Fast	Fully	Fully		Fully	Fully	Fully	Fully		Fully	Fully	Fully	Fully		Fully	Fully	Fully	Fully		Fully	Fully	Fully	Fully		Fast	Very fast	Fully	Fully		Fully	Fully	Fully	Fully		Fully	Moderately	Fully	Fully
124	Male	Outpatient	37	30 - 49 years	Certificate	business	Formal employment	Yes	I was reffered by a friend or co		Medium	Fast	Moderately	Fully		Fully	Fully	Fully	Fully		Fully	Moderately	Fully	Fully		Fully	Fully	Fully	Fully		Fully	Fully	Fully	Moderately		Slow	Medium	Fully	Fully		Fully	Neutral	Fully	Fully		Fully		Moderately	Fully
97	Female	Outpatient	27	Less than 30 years	Secondary	farmer	Non-formal employment	Yes	I was reffered from another faci		Very fast	Very fast	Fully	Fully		Fully	Fully	Fully	Fully		Moderately	Somewhat	Neutral	Neutral		Fully	Fully	Fully	Fully		Fully	Fully	Fully	Fully		Fast	Medium	Fully	Fully		Fully	Somewhat	Fully	Fully		Fully		Fully	Fully
121	Female	Outpatient	33	30 - 49 years	Secondary	office messenger	Non-formal employment	No	I came on my own volition		Fast	Fast	Fully	Fully		Fully	Fully	Fully	Fully		Fully	Fully	Fully	Fully		Fully	Fully	Fully	Fully		Neutral	Neutral	Moderately	Moderately		Very Slow	Slow	Moderately	Moderately		Fully	Moderately	Moderately	Fully		Fully		Fully	Fully
357	Female	Inpatient	30	30 - 49 years	Secondary	HOUSEWIFE	Non-formal employment	Yes	I was reffered from another faci		Fast	Fast	Fully	Fully		Moderately	Moderately	Moderately	Moderately		Fully	Neutral	Neutral	Fully		Fully	Fully	Fully	Fully		Moderately	Neutral	Moderately	Somewhat		Very fast	Fast	Fully	Moderately		Fully	Somewhat	Moderately	Moderately		Fully	Not at all	Fully	Fully
213	Female	Inpatient	28	Less than 30 years	Secondary	BUSINESSLADY	Non-formal employment	Yes	I was reffered from another faci		Fast	Fast	Moderately	Moderately		Fully	Neutral	Neutral	Fully		Fully	Neutral	Fully	Fully		Moderately	Fully	Fully	Fully		Fully	Fully	Fully	Fully		Fast	Medium	Fully	Fully		Fully	Moderately	Fully	Fully		Fully	Moderately	Fully	Fully
196	Female	Outpatient	34	30 - 49 years	Secondary	BUSINESSLADY	Non-formal employment	Yes	I was reffered from another faci		Slow	Slow	Fully	Fully		Fully	Fully	Fully	Moderately		Moderately		Moderately	Moderately		Fully	Fully	Fully	Fully		Fully	Not at all	Neutral	Somewhat		Very Slow	Very Slow	Fully	Fully		Fully	Fully	Fully	Fully		Moderately		Moderately	Fully
239	Female	Outpatient	44	30 - 49 years	Secondary	PASTOR	Non-formal employment	Yes	I was reffered from another faci		Fast	Very fast	Fully	Fully		Fully	Neutral	Fully	Fully		Fully		Fully	Fully		Fully	Fully	Fully	Fully		Neutral	Neutral	Fully	Neutral		Fast	Fast	Fully	Fully		Fully	Fully	Fully	Moderately		Fully		Fully	Fully
287	Female	Outpatient	37	30 - 49 years	Secondary	BUSINESSLADY	Non-formal employment	Yes	I was reffered from another faci		Fast	Slow	Fully	Fully		Fully	Neutral	Fully	Fully		Moderately		Fully	Fully		Fully	Moderately	Moderately	Moderately		Fully	Neutral	Moderately	Moderately		Fast	Fast	Fully	Fully		Fully	Somewhat	Fully	Fully		Fully		Fully	Fully
16	Male	Inpatient	27	Less than 30 years	Certificate	student	Formal employment	Yes	I was reffered from another faci		Fast	Fast	Neutral	Not at all	to be likewise to this	Neutral	Moderately	Moderately	Somewhat		Fully	Neutral	Neutral	Moderately	well	Neutral	Moderately	Somewhat	Somewhat	to be loyal as they work	Fully	Not at all	Fully	Fully	to be the way they work	Medium	Fast	Fully	Moderately	recieve well	Fully	Moderately	Somewhat	Neutral	the well i took the treatment	Moderately	Neutral	Neutral	Fully
143	Female	Inpatient	56	50 years and above	Secondary		Non-formal employment	Yes	I was reffered from another faci		Fast	Fast	Fully	Fully		Fully	Fully	Fully	Fully		Fully		Fully	Fully		Moderately	Moderately	Fully	Fully		Moderately	Moderately	Fully	Fully		Very Slow	Very Slow	Fully	Moderately		Fully	Fully	Fully	Moderately		Fully	Fully	Fully	Fully
198	Female	Outpatient	43	30 - 49 years	Primary	FARMER	Non-formal employment	Yes	I was reffered from another faci		Fast	Fast	Moderately	Moderately		Moderately	Moderately	Moderately	Moderately		Fully		Moderately	Fully		Fully	Fully	Fully	Fully		Neutral	Neutral	Moderately	Neutral		Slow	Very Slow	Fully	Moderately		Fully	Fully	Fully	Fully		Fully		Fully	Fully
224	Female	Outpatient	32	30 - 49 years	Undergraduate	TEACHER	Formal employment	Yes	I came on my own volition		Fast	Fast	Moderately	Moderately		Fully	Neutral	Moderately	Neutral		Somewhat	Somewhat	Neutral	Neutral		Neutral	Neutral	Neutral	Neutral		Neutral	Somewhat	Fully	Neutral		Medium	Fast	Fully	Fully		Fully	Moderately	Fully	Moderately		Fully		Fully	Fully
108	Male	Inpatient	63	50 years and above	Primary	farmer	Non-formal employment	No	I was reffered from another faci		Medium	Fast	Fully	Fully		Fully	Fully	Fully	Fully		Fully		Fully	Fully		Fully	Fully	Fully	Fully		Fully	Fully	Fully	Moderately		Medium	Very Slow	Moderately	Moderately		Fully		Fully	Fully		Fully	Fully	Moderately	Moderately
205	Female	Outpatient	29	Less than 30 years	Secondary		Non-formal employment	Yes	I came on my own volition		Very fast	Fast	Fully	Fully		Fully	Fully	Fully	Fully		Fully		Fully	Fully		Fully	Fully	Fully	Fully		Fully	Fully	Fully	Fully		Medium	Slow	Fully	Fully		Fully	Fully	Fully	Fully		Fully		Fully	Fully
144	Female	Outpatient	66	50 years and above	Diplma	FARMER	Formal employment	No	I was reffered from another faci		Medium	Medium	Neutral	Moderately		Fully	Moderately	Fully	Moderately		Fully		Fully	Fully		Somewhat	Fully	Fully	Fully		Moderately	Moderately	Fully	Moderately		Very Slow	Very Slow	Moderately	Neutral		Fully	Fully	Fully	Neutral		Fully		Fully	Fully
79	Male	Inpatient	45	30 - 49 years	Secondary	farmer	Non-formal employment	Yes	I was reffered from another faci		Fast	Very fast	Somewhat	Not at all	to be involed in decision making with doctors	Fully	Not at all	Somewhat	Moderately	expect all forms of treatment	Fully	Fully	Fully	Fully		Fully	Moderately	Somewhat	Not at all		Not at all	Fully	Fully	Moderately		Fast	Very Slow	Not at all	Somewhat	avoid time wastage at service points	Neutral	Not at all	Fully	Fully	not fully told about my condition	Fully	Moderately	Fully	Fully
208	Female	Outpatient	22	Less than 30 years	Diplma	STUDENT	Formal employment	No	I was reffered from another faci		Very fast	Very fast	Fully	Fully		Fully	Fully	Fully	Fully		Fully		Fully	Fully		Fully	Fully	Fully	Fully		Fully	Fully	Fully	Fully		Medium	Slow	Fully	Fully		Fully	Fully	Fully	Fully		Fully		Fully	Fully
52	Male	Outpatient	21	Less than 30 years	Secondary	student	Formal employment	Yes	I was reffered from another faci		Very fast	Very fast	Fully	Fully		Fully	Fully	Fully	Fully		Moderately	Neutral	Neutral	Neutral		Fully	Fully	Fully	Fully		Neutral	Neutral	Fully	Fully		Very Slow	Slow	Somewhat	Moderately	service delivery very slow	Not at all	Neutral	Fully	Somewhat		Fully		Moderately	Moderately
230	Female	Outpatient	29	Less than 30 years	Undergraduate	LAB TECHNOLOGIST	Formal employment	Yes	I was reffered from another faci		Fast	Fast	Moderately	Fully		Fully	Fully	Fully	Fully		Moderately	Neutral	Fully	Fully		Fully	Fully	Fully	Fully		Neutral	Moderately	Fully	Neutral		Very fast	Fast	Fully	Fully		Fully	Fully	Fully	Fully		Fully		Fully	Fully
106	Male	Outpatient	47	30 - 49 years	Secondary	business	Non-formal employment	Yes	I was reffered from another faci		Slow	Very Slow	Moderately	Moderately		Fully	Fully	Fully	Fully		Fully	Fully	Moderately	Fully	washrooms to be clean all the time	Fully	Moderately	Moderately	Fully		Fully	Moderately	Fully	Fully		Fast	Medium	Fully	Fully		Fully	Somewhat	Moderately	Fully		Somewhat		Fully	Fully
64	Female	Outpatient	29	Less than 30 years	Secondary	business	Non-formal employment	No	I was reffered from another faci		Very fast	Fast	Fully	Fully		Fully	Fully	Fully	Fully		Fully	Fully	Fully	Fully		Fully	Not at all	Not at all	Not at all	very sick to be prioritized	Fully	Fully	Fully	Fully		Medium	Very Slow	Fully	Fully		Fully	Fully	Fully	Fully		Not at all		Moderately	Fully
261	Female	Inpatient	35	30 - 49 years	Certificate	BUSINESSLADY	Formal employment	Yes	I was reffered from another faci		Fast	Very fast	Fully	Fully		Fully	Fully	Fully	Fully		Fully	Neutral	Neutral	Neutral		Fully	Fully	Fully	Fully		Moderately	Moderately	Fully	Moderately		Very fast	Fast	Fully	Fully		Fully	Neutral	Fully	Fully		Fully	Fully	Fully	Fully
14	Male	Inpatient	19	Less than 30 years	Undergraduate		Formal employment	Yes	I was reffered from another faci		Very fast	Fast	Fully	Neutral		Fully	Fully	Moderately	Fully		Fully	Fully	Fully	Fully		Fully	Fully	Fully	Fully		Fully	Fully	Fully	Fully		Very fast	Very fast	Fully	Fully		Fully	Fully	Fully	Fully		Fully	Fully	Moderately	Fully
51	Male	Outpatient	60	50 years and above	Primary	shailock	Formal employment	Yes	I was reffered from another faci		Very fast	Very fast	Fully	Fully		Fully	Fully	Fully	Fully		Neutral	Neutral	Moderately	Moderately		Fully	Fully	Fully	Fully		Neutral	Neutral	Fully	Neutral		Very Slow	Very Slow	Somewhat	Neutral	no proper treatment after coming for a week	Not at all	Fully	Fully	Neutral		Fully		Fully	Fully
130	Female	Outpatient	55	50 years and above	Secondary		Non-formal employment	Yes	I was reffered from another faci		Medium	Fast	Fully	Neutral		Fully	Moderately	Moderately	Neutral		Fully	Fully	Fully	Fully		Neutral	Moderately	Fully	Fully		Fully	Fully	Fully	Fully		Very fast	Very fast	Fully	Fully		Somewhat	Neutral	Fully	Fully		Fully		Fully	Fully
253	Female	Outpatient	59	50 years and above	Secondary	HOUSEWIFE	Non-formal employment	Yes	I came on my own volition		Fast	Medium	Fully	Fully		Fully	Fully	Fully	Fully		Neutral		Fully	Fully		Fully	Fully	Fully	Fully		Neutral	Moderately	Fully	Neutral		Slow	Very Slow	Moderately	Moderately		Fully	Fully	Fully	Fully		Fully		Fully	Fully
272	Female	Inpatient	33	30 - 49 years	Secondary	BUSINESSLADY	Non-formal employment	Yes	I came on my own volition		Very fast	Very fast	Fully	Fully		Fully	Fully	Fully	Fully		Fully	Neutral	Neutral	Neutral		Fully	Fully	Fully	Fully		Moderately	Neutral	Moderately	Neutral		Fast	Very fast	Fully	Fully		Fully	Fully	Fully	Fully		Fully	Neutral	Fully	Fully
150	Female	Outpatient	32	30 - 49 years	Secondary	FARMER	Non-formal employment	Yes	I came on my own volition		Medium	Medium	Moderately	Moderately		Fully	Fully	Fully	Fully		Fully	Fully	Fully	Fully		Moderately	Moderately	Neutral	Moderately		Fully	Moderately	Fully	Fully		Fast	Very Slow	Fully	Fully		Fully	Fully	Fully	Fully		Fully		Fully	Fully
116	Female	Outpatient	53	50 years and above	Secondary	businesslady	Non-formal employment	No	I was reffered by a friend or co		Very fast	Very fast	Fully	Fully	serverd on the same date not sent back home	Somewhat	Somewhat	Somewhat	Somewhat	short wating times	Fully	Fully	Fully	Fully		Fully	Fully	Fully	Fully		Fully	Fully	Fully	Fully		Very fast	Very fast	Fully	Fully		Fully	Fully	Fully	Fully		Moderately		Neutral	Fully
342	Female	Outpatient	29	Less than 30 years	Secondary	HOUSEWIFE	Non-formal employment	No	I was reffered from another faci		Medium	Medium	Fully	Fully		Fully	Neutral	Fully	Fully		Neutral	Neutral	Fully	Fully		Fully	Fully	Fully	Fully		Fully	Neutral	Fully	Fully		Fast	Medium	Fully	Fully		Fully	Somewhat	Fully	Fully		Fully		Fully	Fully
351	Female	Outpatient	34	30 - 49 years	Secondary	TAILOR	Non-formal employment	No	I was reffered from another faci		Fast	Fast	Moderately	Moderately		Fully	Moderately	Moderately	Moderately		Fully	Neutral	Fully	Fully		Fully	Moderately	Fully	Fully		Moderately	Moderately	Fully	Fully		Very fast	Fast	Fully	Fully		Fully	Neutral	Moderately	Fully		Fully		Fully	Fully
163	Female	Outpatient	40	30 - 49 years	Secondary		Non-formal employment	Yes	I was reffered from another faci	1	Very fast	Fast	Fully	Fully		Fully	Neutral	Neutral	Fully		Fully		Fully	Fully		Neutral	Neutral	Neutral	Moderately		Fully	Somewhat	Moderately	Neutral		Very Slow	Very Slow	Fully	Fully		Fully	Somewhat	Moderately	Moderately		Fully		Fully	Fully
207	Female	Outpatient	30	30 - 49 years	Secondary	HOUSEWIFE	Non-formal employment	Yes	I came on my own volition		Very fast	Very fast	Fully	Fully		Fully	Fully	Fully	Fully		Fully		Moderately	Fully		Fully	Fully	Fully	Fully		Fully	Moderately	Fully	Fully		Medium	Slow	Fully	Fully		Fully	Fully	Fully	Fully		Fully		Fully	Fully
126	Male	Outpatient	70	50 years and above	Primary		Unemployment	No	I came on my own volition		Fast	Fast	Moderately	Fully		Fully	Neutral	Fully	Moderately		Fully	Somewhat	Fully	Fully		Neutral	Moderately	Fully	Fully		Fully	Moderately	Fully	Moderately		Fast	Slow	Fully	Moderately		Fully	Moderately	Fully	Fully		Fully		Moderately	Moderately
371	Female	Inpatient	20	Less than 30 years	Secondary	STUDENT	Non-formal employment	Yes	I was reffered from another faci		Fast	Fast	Moderately	Moderately		Fully	Neutral	Fully	Fully		Fully	Neutral	Fully	Fully		Neutral	Fully	Fully	Fully		Fully	Moderately	Fully	Neutral		Medium	Fast	Fully	Fully		Fully	Somewhat	Fully	Moderately		Fully	Fully	Fully	Fully
46	Female	Outpatient	25	Less than 30 years	Secondary	student	Formal employment	Yes	I came on my own volition		Very fast	Very fast	Fully	Fully		Fully	Moderately	Moderately	Fully		Neutral	Neutral	Neutral	Neutral		Fully	Fully	Fully	Fully	find caring doctors	Neutral	Neutral	Fully	Moderately		Medium	Slow	Fully	Moderately		Fully	Moderately	Fully	Fully	privacy sometimes	Moderately		Fully	Fully
306	Female	Outpatient	29	Less than 30 years	Secondary		Non-formal employment	Yes	I was reffered from another faci		Medium	Medium	Neutral	Neutral		Neutral	Neutral	Neutral	Neutral		Neutral	Neutral	Neutral	Neutral		Neutral	Neutral	Neutral	Neutral		Neutral	Neutral	Neutral	Neutral		Fast	Medium	Fully	Fully		Fully	Moderately	Fully	Fully		Fully		Fully	Fully
31	Female	Outpatient	51	50 years and above	Secondary	shopkeeper	Formal employment	Yes	I was reffered from another faci		Medium	Medium	Neutral	Neutral		Neutral	Neutral	Neutral	Neutral		Neutral	Neutral	Neutral	Neutral		Somewhat	Neutral	Neutral	Neutral		Somewhat	Somewhat	Neutral	Neutral		Very Slow	Slow	Somewhat	Neutral		Not at all	Moderately	Fully	Somewhat		Fully		Fully	Fully
176	Female	Inpatient	57	50 years and above	Primary		Unemployment	Yes	I was reffered from another faci		Medium	Slow	Fully	Fully		Fully	Fully	Fully	Fully		Neutral	Somewhat	Neutral	Fully		Fully	Moderately	Moderately	Fully		Fully	Neutral	Moderately	Moderately		Fast	Slow	Fully	Fully		Fully	Moderately	Fully	Fully		Fully	Somewhat	Fully	Fully
233	Female	Outpatient	26	Less than 30 years	Certificate	BUSINESSLADY	Formal employment	Yes	I was reffered from another faci		Very fast	Very fast	Fully	Fully		Fully	Fully	Fully	Fully		Fully		Fully	Fully		Fully	Fully	Fully	Fully		Fully	Fully	Fully	Fully		Very fast	Fast	Fully	Fully		Fully	Fully	Fully	Fully		Fully		Fully	Fully
53	Female	Outpatient	43	30 - 49 years	Certificate	office assistant	Formal employment	Yes	I came on my own volition		Very fast	Fast	Fully	Fully		Fully	Fully	Fully	Fully		Neutral	Neutral	Moderately	Neutral		Fully	Fully	Fully	Fully		Somewhat	Somewhat	Fully	Neutral		Very Slow	Very Slow	Fully	Moderately	ward emergency responce is slow and poor	Fully	Not at all	Fully	Somewhat	qualified doctors and nurses	Fully		Fully	Fully
161	Female	Outpatient	29	Less than 30 years	Secondary	BUSINESS	Non-formal employment	No	I came on my own volition		Medium	Fast	Fully	Fully		Fully	Somewhat	Somewhat	Fully		Fully	Fully	Fully	Fully		Moderately	Fully	Fully	Fully		Fully	Not at all	Fully	Neutral		Very Slow	Slow	Fully	Fully		Fully	Neutral	Neutral	Moderately		Fully		Fully	Fully
197	Female	Outpatient	24	Less than 30 years	Secondary		Non-formal employment	Yes	I came on my own volition		Medium	Medium	Neutral	Neutral		Neutral	Neutral	Neutral	Neutral		Neutral	Neutral	Neutral	Neutral		Neutral	Neutral	Neutral	Neutral		Neutral	Neutral	Neutral	Neutral		Very Slow	Very Slow	Moderately	Fully		Fully	Fully	Fully	Moderately		Moderately		Fully	Fully
226	Female	Outpatient	41	30 - 49 years	Certificate	CHEF	Formal employment	Yes	I came on my own volition		Very fast	Very fast	Fully	Fully		Fully	Fully	Fully	Fully		Moderately		Fully	Fully		Fully	Fully	Fully	Fully		Fully	Fully	Fully	Fully		Very Slow	Medium	Fully	Fully		Fully	Fully	Fully	Fully		Fully		Fully	Fully
228	Female	Outpatient	34	30 - 49 years	Certificate		Formal employment	Yes	I was reffered from another faci		Very fast	Very fast	Fully	Fully		Fully	Fully	Fully	Fully		Fully		Fully	Fully		Fully	Fully	Fully	Fully		Fully	Fully	Fully	Fully		Medium	Very Slow	Fully	Fully		Fully	Moderately	Fully	Fully		Fully		Moderately	Fully
183	Male	Inpatient	33	30 - 49 years	Certificate	rider	Formal employment	Yes	I came on my own volition		Medium	Medium	Neutral	Neutral		Neutral	Neutral	Neutral	Fully		Neutral	Moderately	Fully	Fully		Fully	Fully	Neutral	Fully		Fully	Neutral	Fully	Neutral		Medium	Slow	Moderately	Fully		Fully	Fully	Fully	Fully		Fully	Fully	Fully	Fully
165	Male	Inpatient	16	Less than 30 years	Secondary		Formal employment	Yes	I was reffered from another faci		Very fast	Very fast	Fully	Neutral		Fully	Neutral	Neutral	Fully		Fully	Fully	Fully	Fully		Fully	Fully	Fully	Fully		Neutral	Neutral	Fully	Neutral		Fast	Fast	Fully	Fully		Fully	Fully	Fully	Fully		Fully	Fully	Fully	Fully
111	Female	Outpatient	34	30 - 49 years	Certificate	clerk	Formal employment	Yes	I was reffered from another faci		Fast	Fast	Fully	Fully		Fully	Fully	Fully	Fully		Fully		Fully	Fully		Fully	Fully	Fully	Fully		Fully	Fully	Fully	Fully		Fast	Slow	Fully	Fully		Fully	Moderately	Fully	Fully		Fully		Fully	Fully
132	Female	Outpatient	29	Less than 30 years	Certificate	nys	Formal employment	Yes	I came on my own volition		Medium	Medium	Fully	Fully		Fully	Fully	Fully	Fully		Fully		Fully	Fully		Fully	Moderately	Moderately	Fully		Fully	Moderately	Fully	Moderately		Slow	Slow	Fully	Fully		Fully	Fully	Fully	Moderately		Fully		Fully	Fully
248	Female	Inpatient	27	Less than 30 years	Primary		Non-formal employment	Yes	I was reffered from another faci		Very fast	Very fast	Fully	Fully		Fully	Fully	Fully	Fully		Fully		Fully	Fully		Fully	Fully	Fully	Fully		Fully	Fully	Fully	Fully		Medium	Fast	Moderately	Moderately		Moderately	Fully	Fully	Fully		Moderately	Moderately	Fully	Fully
4	Female	Inpatient	52	50 years and above	Primary	businesslady	Unemployment	No	I was reffered from another faci		Medium	Very Slow	Fully	Fully		Moderately	Somewhat	Moderately	Moderately		Neutral	Somewhat	Moderately	Fully		Moderately	Neutral	Neutral	Moderately		Fully	Neutral	Moderately	Moderately		Fast	Slow	Moderately	Fully		Fully	Somewhat	Moderately	Fully		Fully	Somewhat	Moderately	Fully
282	Female	Inpatient	36	30 - 49 years	Primary		Non-formal employment	Yes	I was reffered from another faci		Very fast	Very fast	Fully	Fully		Moderately	Neutral	Neutral	Moderately		Neutral	Neutral	Neutral	Neutral		Moderately	Moderately	Moderately	Moderately		Neutral	Neutral	Moderately	Fully		Fast	Fast	Fully	Fully		Fully	Fully	Fully	Fully		Moderately	Neutral	Fully	Fully
270	Female	Inpatient	37	30 - 49 years	Secondary	BUSINESSLADY	Non-formal employment	Yes	I was reffered from another faci		Slow	Slow	Fully	Fully		Fully	Somewhat	Neutral	Fully		Neutral	Neutral	Moderately	Fully		Fully	Moderately	Fully	Fully		Fully	Fully	Fully	Fully		Fast	Fast	Fully	Fully		Fully	Fully	Fully	Fully		Fully	Neutral	Fully	Fully
155	Female	Outpatient	26	Less than 30 years	Secondary		Non-formal employment	No	I was reffered from another faci		Very fast	Very fast	Fully	Fully		Fully	Fully	Fully	Fully		Moderately		Fully	Neutral		Fully	Fully	Fully	Fully		Neutral	Neutral	Moderately	Neutral		Very Slow	Slow	Fully	Fully		Fully	Fully	Fully	Moderately		Fully		Neutral	Fully
48	Female	Outpatient	16	Less than 30 years	Secondary		Formal employment	Yes	I was reffered from another faci		Fast	Fast	Fully	Fully	expected service delivery to be ver fast	Fully	Fully	Neutral	Neutral		Neutral	Neutral	Fully	Neutral		Fully	Neutral	Fully	Fully		Neutral	Neutral	Fully	Moderately		Very Slow	Very Slow	Somewhat	Moderately		Fully	Fully	Fully	Fully		Fully		Fully	Fully
167	Male	Inpatient	43	30 - 49 years	Diplma		Formal employment	Yes	I came on my own volition		Slow	Medium	Moderately	Fully		Fully	Neutral	Fully	Moderately		Fully	Fully	Fully	Fully		Moderately	Neutral	Moderately	Fully		Moderately	Moderately	Neutral	Neutral		Fast	Fast	Fully	Fully		Fully	Neutral	Fully	Fully		Fully	Neutral	Fully	Fully
278	Female	Inpatient	23	Less than 30 years	Certificate		Formal employment	Yes	I was reffered from another faci		Very fast	Fast	Moderately	Moderately		Fully	Somewhat	Somewhat	Somewhat		Neutral	Neutral	Neutral	Somewhat		Moderately	Neutral	Fully	Fully		Neutral	Neutral	Fully	Neutral		Fast	Slow	Fully	Fully		Fully	Somewhat	Fully	Fully		Fully	Neutral	Moderately	Fully
83	Female	Inpatient	16	Less than 30 years	Secondary		Non-formal employment	Yes	I came on my own volition		Medium	Medium	Neutral	Neutral	belive in knh eve if family hate it	Neutral	Somewhat	Neutral	Fully		Moderately	Moderately	Fully	Fully		Moderately	Neutral	Neutral	Neutral		Moderately	Moderately	Fully	Fully		Fast	Fast	Fully	Fully		Fully	Moderately	Moderately	Fully		Fully	Somewhat	Fully	Fully
166	Male	Inpatient	35	30 - 49 years	Secondary	BUSINESS	Formal employment	Yes	I was reffered from another faci		Medium	Medium	Neutral	Fully		Neutral	Neutral	Neutral	Fully		Fully	Fully	Fully	Fully		Neutral	Neutral	Neutral	Neutral		Somewhat	Somewhat	Fully	Somewhat		Slow	Medium	Fully	Moderately		Fully	Fully	Fully	Moderately		Fully	Fully	Fully	Fully
15	Male	Inpatient	33	30 - 49 years	Not studied		Formal employment	Yes	I came on my own volition		Fast	Very fast	Not at all	Not at all		Not at all	Not at all	Not at all	Somewhat		Not at all	Fully	Fully	Somewhat		Moderately	Moderately	Fully	Somewhat		Not at all	Not at all	Fully	Moderately		Fast	Fast	Fully	Moderately		Moderately	Somewhat	Fully	Moderately		Fully	Not at all	Moderately	Fully
33	Male	Inpatient	65	50 years and above	Primary		Unemployment	Yes	I was reffered from another faci		Very Slow	Very Slow	Neutral	Neutral	heard services are slow in knh from friends	Fully	Neutral	Moderately	Moderately		Moderately	Neutral	Moderately	Fully		Neutral	Neutral	Neutral	Neutral		Moderately	Not at all	Fully	Fully		Very fast	Medium	Fully	Fully		Fully	Somewhat	Moderately	Fully		Moderately	Not at all	Fully	Fully
23	Male	Inpatient	50	50 years and above	Primary	farmer	Unemployment	Yes	I was reffered from another faci		Medium	Medium	Neutral	Neutral		Fully	Moderately	Fully	Moderately		Not at all	Not at all	Not at all	Not at all		Fully	Moderately	Somewhat	Moderately		Not at all	Not at all	Fully	Not at all		Very Slow	Very Slow	Somewhat	Fully		Moderately	Fully	Fully	Fully		Fully	Somewhat	Moderately	Moderately
271	Female	Inpatient	27	Less than 30 years	Primary		Unemployment	Yes	I was reffered from another faci		Very fast	Very fast	Fully	Fully		Not at all	Neutral	Neutral	Moderately		Neutral	Neutral	Neutral	Somewhat		Neutral	Neutral	Fully	Fully		Neutral	Somewhat	Neutral	Neutral		Fast	Fast	Fully	Fully		Fully	Fully	Fully	Fully		Fully	Somewhat	Moderately	Moderately
11	Female	Inpatient	31	30 - 49 years	Certificate	secretary	Formal employment	Yes	I was reffered from another faci		Medium	Very Slow	Neutral	Neutral	was told by relative processes are slow in knh	Moderately	Somewhat	Fully	Somewhat		Neutral	Somewhat	Moderately	Fully		Neutral	Neutral	Somewhat	Somewhat		Fully	Fully	Neutral	Neutral		Fast	Slow	Moderately	Moderately		Fully	Neutral	Fully	Moderately		Fully	Moderately	Fully	Fully
262	Female	Inpatient	38	30 - 49 years	Not studied	FARMER	Formal employment	Yes	I came on my own volition		Medium	Medium	Moderately	Neutral		Neutral	Somewhat	Neutral	Somewhat		Neutral	Neutral	Neutral	Neutral		Neutral	Neutral	Neutral	Neutral		Somewhat	Somewhat	Neutral	Neutral		Fast	Fast	Fully	Fully		Fully	Moderately	Fully	Somewhat		Fully	Neutral	Fully	Fully
277	Female	Inpatient	39	30 - 49 years	Not studied	FARMER	Formal employment	Yes	I was reffered from another faci		Medium	Medium	Neutral	Neutral		Neutral	Neutral	Neutral	Neutral		Somewhat	Neutral	Neutral	Neutral		Neutral	Neutral	Neutral	Neutral		Neutral	Neutral	Neutral	Neutral		Fast	Fast	Moderately	Fully		Fully	Fully	Fully	Fully		Fully	Fully	Fully	Fully
[truncated: 15 more columns]

## Sheet: Sheet2
Codebook
RE	Reliability Expectation
RP	Reliability Perception
AE	Assurance Expectation
AP	Assurance Perception
TE	Tangible Expectation
TP	Tangible Perception
EmE	Empathy Expectation
EmP	Empathy Perception
